# Supplementary material for: Crystal structure of ethyl 2-({[(4Z)-3,5-dioxo-1-phenyl­pyrazolidin-4-yl­idene]meth­yl}amino)­acetate
Source: Acta Crystallogr Sect E Struct Rep Online. 2014 Aug 1;70(Pt 9):o938–9. doi: 10.1107/S1600536814016766 (PMC4186195; doi:10.1107/S1600536814016766)
Supplement: Supplementary file 1 [file e-70-0o938-sup1.cif]

##############################################################################
#                                                                            #
# This CIF contains the data in a paper accepted for publication in          #
# Acta Crystallographica Section E. It conforms to the requirements of       #
# Notes for Authors for Acta Crystallographica Section E, and has been       #
# peer reviewed under the auspices of the IUCr Commission on Journals.       #
#                                                                            #
# Full details of the Crystallographic Information File format               #
# are given in the paper "The Crystallographic Information File (CIF):       #
# a New Standard Archive File for Crystallography" by S. R. Hall, F. H.      #
# Allen and I. D. Brown [Acta Cryst. (1991), A47, 655-685].                  #
#                                                                            #
# The current version of the core CIF dictionary is obtainable from          #
# ftp://ftp.iucr.org/pub/cif_core.dic.                                       #
#                                                                            #
# Software is freely available for graphical display of the structure(s)     #
# in this CIF. For information consult the CIF software page                 #
# http://www.iucr.org/resources/cif/software.                                #
#                                                                            #
# This file may be used for bona fide research purposes within the           #
# scientific community so long as proper attribution is given to the journal # 
# article from which it was obtained.                                        #
#                                                                            #
##############################################################################
data_global
_audit_creation_method     'APEX2 v2014.3-0'
_journal_date_recd_electronic     2014-07-18
_journal_date_accepted     2014-07-20
_journal_name_full     'Acta Crystallographica, Section E'
_journal_year     2014
_journal_volume     70
_journal_issue      9
_journal_page_first     o938
_journal_page_last     o939
_journal_paper_category     HO
_journal_paper_doi     10.1107/S1600536814016766
_journal_coeditor_code     SU2759
_publ_contact_author_name
;
Mustafa R. Albayati
;
_publ_contact_author_address
;
Kirkuk University,
College of Science,
Department of Chemistry,
Kirkuk,
Iraq
;
_publ_contact_author_email     'shaabankamel@yahoo.com'
_publ_contact_author_fax     ?
_publ_contact_author_phone     ?
_publ_section_title
;
Crystal structure of ethyl
2-({[(4<i>Z</i>)-3,5-dioxo-1-phenylpyrazolidin-4-ylidene]methyl}amino)acetate
;
loop_
    _publ_author_name
    _publ_author_address
    'Mohamed, Shaaban K.'
;
Chemistry and Environmental Division,
Manchester Metropolitan University,
Manchester M1 5GD,
England
Chemistry Department,
Faculty of Science,
Minia University,
61519 El-Minia,
Egypt
;
    'Akkurt, Mehmet'
;
Department of Physics,
Faculty of Sciences,
Erciyes University,
38039 Kayseri,
Turkey
;
    'Joel T. Mague'
;
Department of Chemistry,
Tulane University,
New Orleans,
LA 70118,
USA
;
    'Eman A. Ahmed'
;
Chemistry Department,
Faculty of Science,
Sohag University,
82524 Sohag,
Egypt
;
    'Mustafa R. Albayati'
;
Kirkuk University,
College of Science,
Department of Chemistry,
Kirkuk,
Iraq
;
data_I
_audit_creation_method     SHELXL-2014
_database_code_depnum_ccdc_archive     'CCDC 1015152'
_chemical_name_systematic
;
Ethyl
2-({[(4<i>Z</i>)-3,5-dioxo-1-phenylpyrazolidin-4-ylidene]methyl}amino)acetate
;
_chemical_name_common     ?
_chemical_formula_moiety     'C14 H15 N3 O4'
_chemical_formula_sum     'C14 H15 N3 O4'
_chemical_formula_iupac     'C14 H15 N3 O4'
_chemical_formula_weight     289.29
_chemical_melting_point     ?
_shelx_space_group_comment
;
The symmetry employed for this shelxl refinement is uniquely defined
by the following loop, which should always be used as a source of
symmetry information in preference to the above space-group names.
They are only intended as comments.
;
_space_group_crystal_system     triclinic
_space_group_name_H-M_alt     'P -1'
_space_group_name_Hall     '-P 1'
loop_
    _space_group_symop_operation_xyz
    'x, y, z'
    '-x, -y, -z'
_cell_length_a     5.49840(10)
_cell_length_b     7.3585(2)
_cell_length_c     16.6265(4)
_cell_angle_alpha     91.3290(9)
_cell_angle_beta     97.3250(10)
_cell_angle_gamma     99.5620(10)
_cell_volume     657.27(3)
_cell_formula_units_Z     2
_cell_measurement_reflns_used     3908
_cell_measurement_theta_min     2.682
_cell_measurement_theta_max     72.206
_cell_measurement_temperature     100(2)
_exptl_crystal_description     needle
_exptl_crystal_colour     yellow
_exptl_crystal_size_max     0.269
_exptl_crystal_size_mid     0.090
_exptl_crystal_size_min     0.040
_exptl_crystal_density_diffrn     1.462
_exptl_crystal_density_meas     ?
_exptl_crystal_density_method     'not measured'
_exptl_crystal_F_000     304
_exptl_absorpt_coefficient_mu     0.914
_exptl_absorpt_correction_type     multi-scan
_exptl_absorpt_process_details     '(<i>SADABS</i>; Bruker, 2013)'
_shelx_estimated_absorpt_T_min     ?
_shelx_estimated_absorpt_T_max     ?
_exptl_absorpt_correction_T_min     0.91
_exptl_absorpt_correction_T_max     0.96
_exptl_special_details     ?
_diffrn_ambient_temperature     100(2)
_diffrn_radiation_type     CuK\a
_diffrn_radiation_wavelength     1.54178
_diffrn_radiation_monochromator     mirror
_diffrn_measurement_device_type     'Bruker D8 VENTURE PHOTON 100 CMOS'
_diffrn_measurement_method     '\w scans'
_diffrn_detector_area_resol_mean     10.4167
_diffrn_reflns_number     5108
_diffrn_reflns_av_R_equivalents     0.0188
_diffrn_reflns_theta_min     5.370
_diffrn_reflns_theta_max     72.216
_diffrn_reflns_theta_full     65.000
_diffrn_measured_fraction_theta_max     0.945
_diffrn_measured_fraction_theta_full     0.973
_diffrn_reflns_limit_h_min     -6
_diffrn_reflns_limit_h_max     6
_diffrn_reflns_limit_k_min     -9
_diffrn_reflns_limit_k_max     8
_diffrn_reflns_limit_l_min     -20
_diffrn_reflns_limit_l_max     20
_refine_special_details
;
Refinement of <i>F</i>^2^ against ALL reflections. The weighted <i>R</i>-factor
<i>wR</i> and goodness of fit <i>S</i> are based on <i>F</i>^2^, conventional
<i>R</i>-factors <i>R</i> are based on <i>F</i>, with <i>F</i> set to zero for
negative <i>F</i>^2^. The threshold expression of <i>F</i>^2^ >
\s(<i>F</i>^2^) is used only for calculating <i>R</i>-factors(gt) <i>etc</i>.
and is not relevant to the choice of reflections for refinement.
<i>R</i>-factors based on <i>F</i>^2^ are statistically about twice as large
as those based on <i>F</i>, and <i>R</i>- factors based on ALL data will be
even larger. H-atoms attached to carbon were placed in calculated positions
(C---H = 0.95 - 0.99 \%A) and included as riding contributions with isotropic
displacement parameters 1.2 - 1.5 times those of the attached carbon atoms.
H-atoms attached to nitrogen were refined independently.
;
_reflns_number_total     2450
_reflns_number_gt     2171
_reflns_threshold_expression     I>2\s(I)
_refine_ls_structure_factor_coef     Fsqd
_refine_ls_matrix_type     full
_refine_ls_R_factor_all     0.0386
_refine_ls_R_factor_gt     0.0330
_refine_ls_wR_factor_gt     0.0847
_refine_ls_wR_factor_ref     0.0887
_refine_ls_goodness_of_fit_ref     1.023
_refine_ls_restrained_S_all     1.023
_refine_ls_number_reflns     2450
_refine_ls_number_parameters     199
_refine_ls_number_restraints     0
_refine_ls_hydrogen_treatment     mixed
_refine_ls_weighting_scheme     calc
_refine_ls_weighting_details
              'w=1/[\s^2^(Fo^2^)+(0.0471P)^2^+0.2143P] where P=(Fo^2^+2Fc^2^)/3'
_atom_sites_solution_hydrogens     mixed
_atom_sites_solution_primary     direct
_atom_sites_solution_secondary     difmap
_refine_ls_shift/su_max     0.000
_refine_ls_shift/su_mean     0.000
_refine_diff_density_max     0.224
_refine_diff_density_min     -0.193
_refine_ls_extinction_method     none
_refine_ls_extinction_coef     .
loop_
    _atom_type_symbol
    _atom_type_description
    _atom_type_scat_dispersion_real
    _atom_type_scat_dispersion_imag
    _atom_type_scat_source
    'C' 'C' 0.0181 0.0091
                         'International Tables Vol C Tables 4.2.6.8 and 6.1.1.4'
    'H' 'H' 0.0000 0.0000
                         'International Tables Vol C Tables 4.2.6.8 and 6.1.1.4'
    'N' 'N' 0.0311 0.0180
                         'International Tables Vol C Tables 4.2.6.8 and 6.1.1.4'
    'O' 'O' 0.0492 0.0322
                         'International Tables Vol C Tables 4.2.6.8 and 6.1.1.4'
_computing_data_collection     '<i>APEX2</i> (Bruker, 2013)'
_computing_cell_refinement     '<i>SAINT</i> (Bruker, 2013)'
_computing_data_reduction     '<i>SAINT</i>  (Bruker, 2013)'
_computing_structure_solution     '<i>SHELXT</i> (Sheldrick, 2008)'
_computing_structure_refinement     '<i>SHELXL2014</i> (Sheldrick, 2008)'
_computing_molecular_graphics     '<i>DIAMOND</i> (Brandenburg & Putz, 2012)'
_computing_publication_material     '<i>SHELXTL</i> (Sheldrick, 2008)'
loop_
    _atom_site_type_symbol
    _atom_site_label
    _atom_site_fract_x
    _atom_site_fract_y
    _atom_site_fract_z
    _atom_site_U_iso_or_equiv
    _atom_site_adp_type
    _atom_site_calc_flag
    _atom_site_occupancy
    _atom_site_disorder_assembly
    _atom_site_disorder_group
    O O1 0.81993(17) 0.91924(12) 0.58190(5) 0.0208(2) Uani d 1 . .
    O O2 0.18424(17) 0.56447(13) 0.39606(5) 0.0232(2) Uani d 1 . .
    O O3 0.56220(17) 0.89351(13) 0.80229(5) 0.0238(2) Uani d 1 . .
    O O4 0.20347(17) 0.77726(12) 0.84951(5) 0.0214(2) Uani d 1 . .
    N N1 0.7714(2) 0.82957(15) 0.44586(6) 0.0193(2) Uani d 1 . .
    N N2 0.5788(2) 0.73223(15) 0.38878(6) 0.0182(2) Uani d 1 . .
    N N3 0.3705(2) 0.76426(15) 0.64837(6) 0.0185(2) Uani d 1 . .
    C C1 0.6132(2) 0.71090(16) 0.30668(7) 0.0171(3) Uani d 1 . .
    C C2 0.8342(2) 0.79219(17) 0.27959(7) 0.0187(3) Uani d 1 . .
    H H2 0.9640 0.8617 0.3167 0.022 Uiso calc 1 . .
    C C3 0.8642(3) 0.77134(18) 0.19820(8) 0.0221(3) Uani d 1 . .
    H H3 1.0142 0.8281 0.1799 0.026 Uiso calc 1 . .
    C C4 0.6776(3) 0.66856(18) 0.14350(8) 0.0224(3) Uani d 1 . .
    H H4 0.6992 0.6543 0.0881 0.027 Uiso calc 1 . .
    C C5 0.4589(3) 0.58691(18) 0.17083(8) 0.0224(3) Uani d 1 . .
    H H5 0.3308 0.5160 0.1336 0.027 Uiso calc 1 . .
    C C6 0.4240(2) 0.60707(17) 0.25156(7) 0.0203(3) Uani d 1 . .
    H H6 0.2729 0.5509 0.2693 0.024 Uiso calc 1 . .
    C C7 0.3762(2) 0.66257(17) 0.42850(7) 0.0177(3) Uani d 1 . .
    C C8 0.4474(2) 0.72955(16) 0.51201(7) 0.0173(3) Uani d 1 . .
    C C9 0.6925(2) 0.83530(17) 0.51974(7) 0.0175(3) Uani d 1 . .
    C C10 0.3003(2) 0.69795(17) 0.57301(7) 0.0172(3) Uani d 1 . .
    H H10 0.1399 0.6246 0.5602 0.021 Uiso calc 1 . .
    C C11 0.2115(2) 0.73107(18) 0.71157(7) 0.0187(3) Uani d 1 . .
    H H11A 0.1573 0.5967 0.7154 0.022 Uiso calc 1 . .
    H H11B 0.0614 0.7881 0.6980 0.022 Uiso calc 1 . .
    C C12 0.3509(2) 0.81183(17) 0.79164(7) 0.0188(3) Uani d 1 . .
    C C13 0.3112(3) 0.84585(19) 0.93050(7) 0.0239(3) Uani d 1 . .
    H H13A 0.3525 0.9822 0.9326 0.029 Uiso calc 1 . .
    H H13B 0.4654 0.7958 0.9472 0.029 Uiso calc 1 . .
    C C14 0.1209(3) 0.7838(2) 0.98568(8) 0.0326(3) Uani d 1 . .
    H H14A -0.0333 0.8293 0.9670 0.049 Uiso calc 1 . .
    H H14B 0.1841 0.8327 1.0411 0.049 Uiso calc 1 . .
    H H14C 0.0877 0.6487 0.9850 0.049 Uiso calc 1 . .
    H H1 0.896(4) 0.907(3) 0.4313(10) 0.034(5) Uiso d 1 . .
    H H3A 0.525(3) 0.834(2) 0.6622(10) 0.027(4) Uiso d 1 . .
loop_
    _atom_site_aniso_label
    _atom_site_aniso_U_11
    _atom_site_aniso_U_22
    _atom_site_aniso_U_33
    _atom_site_aniso_U_12
    _atom_site_aniso_U_13
    _atom_site_aniso_U_23
    O1 0.0191(5) 0.0237(5) 0.0168(4) -0.0039(4) 0.0017(3) -0.0013(3)
    O2 0.0169(5) 0.0300(5) 0.0190(4) -0.0062(4) 0.0019(3) -0.0010(4)
    O3 0.0199(5) 0.0270(5) 0.0218(4) -0.0024(4) 0.0014(4) -0.0012(4)
    O4 0.0214(5) 0.0253(5) 0.0158(4) -0.0016(4) 0.0035(3) -0.0016(3)
    N1 0.0157(6) 0.0226(5) 0.0166(5) -0.0056(4) 0.0023(4) -0.0017(4)
    N2 0.0154(5) 0.0210(5) 0.0158(5) -0.0029(4) 0.0012(4) -0.0016(4)
    N3 0.0160(6) 0.0208(5) 0.0171(5) -0.0018(4) 0.0028(4) 0.0003(4)
    C1 0.0190(6) 0.0162(6) 0.0163(6) 0.0036(5) 0.0020(5) 0.0012(5)
    C2 0.0182(6) 0.0179(6) 0.0193(6) 0.0010(5) 0.0023(5) 0.0005(5)
    C3 0.0220(7) 0.0228(6) 0.0222(6) 0.0034(5) 0.0062(5) 0.0028(5)
    C4 0.0275(7) 0.0245(7) 0.0161(6) 0.0062(6) 0.0037(5) 0.0009(5)
    C5 0.0230(7) 0.0236(7) 0.0189(6) 0.0022(5) -0.0005(5) -0.0009(5)
    C6 0.0181(7) 0.0216(6) 0.0197(6) 0.0002(5) 0.0018(5) 0.0003(5)
    C7 0.0156(6) 0.0179(6) 0.0188(6) 0.0005(5) 0.0027(5) 0.0017(5)
    C8 0.0168(6) 0.0166(6) 0.0174(6) 0.0009(5) 0.0011(5) 0.0009(5)
    C9 0.0182(6) 0.0164(6) 0.0177(6) 0.0016(5) 0.0027(5) 0.0010(4)
    C10 0.0149(6) 0.0165(6) 0.0189(6) 0.0003(5) 0.0009(4) 0.0017(4)
    C11 0.0170(6) 0.0212(6) 0.0169(6) -0.0005(5) 0.0036(5) 0.0006(5)
    C12 0.0193(7) 0.0177(6) 0.0189(6) 0.0022(5) 0.0022(5) 0.0015(5)
    C13 0.0270(7) 0.0268(7) 0.0157(6) 0.0006(6) 0.0008(5) -0.0021(5)
    C14 0.0382(9) 0.0375(8) 0.0204(7) -0.0017(7) 0.0077(6) -0.0002(6)
_geom_special_details
;
All e.s.d.'s (except the e.s.d. in the dihedral angle between two l.s. planes)
are estimated using the full covariance matrix. The cell e.s.d.'s are taken
into account individually in the estimation of e.s.d.'s in distances, angles
and torsion angles; correlations between e.s.d.'s in cell parameters are only
used when they are defined by crystal symmetry. An approximate (isotropic)
treatment of cell e.s.d.'s is used for estimating e.s.d.'s involving l.s.
planes.
;
loop_
    _geom_bond_atom_site_label_1
    _geom_bond_atom_site_label_2
    _geom_bond_site_symmetry_2
    _geom_bond_distance
    _geom_bond_publ_flag
    O1 C9 . 1.2580(15) ?
    O2 C7 . 1.2288(16) ?
    O3 C12 . 1.2052(17) ?
    O4 C12 . 1.3378(16) ?
    O4 C13 . 1.4438(14) ?
    N1 C9 . 1.3557(16) ?
    N1 N2 . 1.4126(14) ?
    N1 H1 . 0.88(2) ?
    N2 C7 . 1.3975(17) ?
    N2 C1 . 1.4105(16) ?
    N3 C10 . 1.3201(16) ?
    N3 C11 . 1.4503(16) ?
    N3 H3A . 0.914(18) ?
    C1 C2 . 1.3958(19) ?
    C1 C6 . 1.4023(17) ?
    C2 C3 . 1.3920(18) ?
    C2 H2 . 0.9500 ?
    C3 C4 . 1.3873(18) ?
    C3 H3 . 0.9500 ?
    C4 C5 . 1.388(2) ?
    C4 H4 . 0.9500 ?
    C5 C6 . 1.3879(18) ?
    C5 H5 . 0.9500 ?
    C6 H6 . 0.9500 ?
    C7 C8 . 1.4455(17) ?
    C8 C10 . 1.3764(18) ?
    C8 C9 . 1.4289(18) ?
    C10 H10 . 0.9500 ?
    C11 C12 . 1.5049(16) ?
    C11 H11A . 0.9900 ?
    C11 H11B . 0.9900 ?
    C13 C14 . 1.500(2) ?
    C13 H13A . 0.9900 ?
    C13 H13B . 0.9900 ?
    C14 H14A . 0.9800 ?
    C14 H14B . 0.9800 ?
    C14 H14C . 0.9800 ?
loop_
    _geom_angle_atom_site_label_1
    _geom_angle_atom_site_label_2
    _geom_angle_atom_site_label_3
    _geom_angle_site_symmetry_1
    _geom_angle_site_symmetry_3
    _geom_angle
    _geom_angle_publ_flag
    C12 O4 C13 . . 115.89(10) ?
    C9 N1 N2 . . 109.72(10) ?
    C9 N1 H1 . . 124.3(11) ?
    N2 N1 H1 . . 122.3(11) ?
    C7 N2 C1 . . 130.04(10) ?
    C7 N2 N1 . . 109.26(10) ?
    C1 N2 N1 . . 120.63(10) ?
    C10 N3 C11 . . 122.52(11) ?
    C10 N3 H3A . . 119.8(10) ?
    C11 N3 H3A . . 117.7(10) ?
    C2 C1 C6 . . 119.51(11) ?
    C2 C1 N2 . . 120.64(11) ?
    C6 C1 N2 . . 119.86(11) ?
    C3 C2 C1 . . 119.92(12) ?
    C3 C2 H2 . . 120.0 ?
    C1 C2 H2 . . 120.0 ?
    C4 C3 C2 . . 120.74(12) ?
    C4 C3 H3 . . 119.6 ?
    C2 C3 H3 . . 119.6 ?
    C3 C4 C5 . . 119.13(12) ?
    C3 C4 H4 . . 120.4 ?
    C5 C4 H4 . . 120.4 ?
    C4 C5 C6 . . 121.15(12) ?
    C4 C5 H5 . . 119.4 ?
    C6 C5 H5 . . 119.4 ?
    C5 C6 C1 . . 119.55(12) ?
    C5 C6 H6 . . 120.2 ?
    C1 C6 H6 . . 120.2 ?
    O2 C7 N2 . . 124.92(11) ?
    O2 C7 C8 . . 129.97(12) ?
    N2 C7 C8 . . 105.10(10) ?
    C10 C8 C9 . . 126.25(11) ?
    C10 C8 C7 . . 125.21(12) ?
    C9 C8 C7 . . 108.54(11) ?
    O1 C9 N1 . . 124.26(12) ?
    O1 C9 C8 . . 128.51(12) ?
    N1 C9 C8 . . 107.22(11) ?
    N3 C10 C8 . . 123.39(12) ?
    N3 C10 H10 . . 118.3 ?
    C8 C10 H10 . . 118.3 ?
    N3 C11 C12 . . 109.81(10) ?
    N3 C11 H11A . . 109.7 ?
    C12 C11 H11A . . 109.7 ?
    N3 C11 H11B . . 109.7 ?
    C12 C11 H11B . . 109.7 ?
    H11A C11 H11B . . 108.2 ?
    O3 C12 O4 . . 125.26(12) ?
    O3 C12 C11 . . 125.64(12) ?
    O4 C12 C11 . . 109.10(10) ?
    O4 C13 C14 . . 106.97(11) ?
    O4 C13 H13A . . 110.3 ?
    C14 C13 H13A . . 110.3 ?
    O4 C13 H13B . . 110.3 ?
    C14 C13 H13B . . 110.3 ?
    H13A C13 H13B . . 108.6 ?
    C13 C14 H14A . . 109.5 ?
    C13 C14 H14B . . 109.5 ?
    H14A C14 H14B . . 109.5 ?
    C13 C14 H14C . . 109.5 ?
    H14A C14 H14C . . 109.5 ?
    H14B C14 H14C . . 109.5 ?
loop_
    _geom_torsion_atom_site_label_1
    _geom_torsion_atom_site_label_2
    _geom_torsion_atom_site_label_3
    _geom_torsion_atom_site_label_4
    _geom_torsion_site_symmetry_1
    _geom_torsion_site_symmetry_2
    _geom_torsion_site_symmetry_3
    _geom_torsion_site_symmetry_4
    _geom_torsion
    _geom_torsion_publ_flag
    C9 N1 N2 C7 . . . . -4.17(14) ?
    C9 N1 N2 C1 . . . . 178.53(10) ?
    C7 N2 C1 C2 . . . . -179.41(12) ?
    N1 N2 C1 C2 . . . . -2.73(17) ?
    C7 N2 C1 C6 . . . . 0.56(19) ?
    N1 N2 C1 C6 . . . . 177.24(11) ?
    C6 C1 C2 C3 . . . . 0.66(18) ?
    N2 C1 C2 C3 . . . . -179.37(11) ?
    C1 C2 C3 C4 . . . . -0.74(19) ?
    C2 C3 C4 C5 . . . . 0.28(19) ?
    C3 C4 C5 C6 . . . . 0.26(19) ?
    C4 C5 C6 C1 . . . . -0.33(19) ?
    C2 C1 C6 C5 . . . . -0.13(19) ?
    N2 C1 C6 C5 . . . . 179.90(11) ?
    C1 N2 C7 O2 . . . . 0.5(2) ?
    N1 N2 C7 O2 . . . . -176.50(12) ?
    C1 N2 C7 C8 . . . . 179.91(11) ?
    N1 N2 C7 C8 . . . . 2.93(13) ?
    O2 C7 C8 C10 . . . . -2.3(2) ?
    N2 C7 C8 C10 . . . . 178.32(11) ?
    O2 C7 C8 C9 . . . . 178.57(13) ?
    N2 C7 C8 C9 . . . . -0.82(13) ?
    N2 N1 C9 O1 . . . . -176.95(11) ?
    N2 N1 C9 C8 . . . . 3.52(13) ?
    C10 C8 C9 O1 . . . . -0.3(2) ?
    C7 C8 C9 O1 . . . . 178.83(12) ?
    C10 C8 C9 N1 . . . . 179.20(12) ?
    C7 C8 C9 N1 . . . . -1.67(14) ?
    C11 N3 C10 C8 . . . . 179.28(12) ?
    C9 C8 C10 N3 . . . . 0.2(2) ?
    C7 C8 C10 N3 . . . . -178.81(11) ?
    C10 N3 C11 C12 . . . . 175.64(11) ?
    C13 O4 C12 O3 . . . . 0.30(18) ?
    C13 O4 C12 C11 . . . . 179.81(10) ?
    N3 C11 C12 O3 . . . . 0.61(18) ?
    N3 C11 C12 O4 . . . . -178.90(10) ?
    C12 O4 C13 C14 . . . . -177.08(11) ?
loop_
    _geom_hbond_atom_site_label_D
    _geom_hbond_atom_site_label_H
    _geom_hbond_atom_site_label_A
    _geom_hbond_site_symmetry_A
    _geom_hbond_distance_DH
    _geom_hbond_distance_HA
    _geom_hbond_distance_DA
    _geom_hbond_angle_DHA
    N3 H3A O1 . 0.914(18) 2.250(17) 2.9062(14) 128.3(13)
    C6 H6 O2 . 0.95 2.23 2.8833(16) 126
    N1 H1 O1 2_776 0.88(2) 1.89(2) 2.7573(14) 170.7(16)
    C2 H2 O1 2_776 0.95 2.36 3.2777(15) 162
    C10 H10 O2 2_566 0.95 2.28 3.1268(16) 148
    C11 H11A O2 2_566 0.99 2.58 3.1498(15) 117
    C11 H11B O1 1_455 0.99 2.51 3.3386(15) 142
_shelx_hkl_file
;
   1   0   0 3095.39   61.49
   2   0   0 1477.75   29.60
  -3   0   0  304.77    8.10
   3   0   0  290.07    7.80
   3   0   0  258.47    9.20
  -4   0   0  234.28    8.00
  -4   0   0  238.88    6.10
  -4   0   0  240.88    6.00
  -5   0   0  287.67    7.00
  -5   0   0  288.97    6.90
  -6   0   0   16.60    1.90
  -6   1   0   12.50    1.60
  -6   1   0   11.10    1.30
  -5   1   0    1.90    3.80
  -5   1   0    0.20    1.00
  -5   1   0    0.10    1.00
  -4   1   0    0.00    1.10
  -4   1   0    0.30    1.10
  -4   1   0    0.50    2.30
   3  -1   0    0.70    1.10
   3  -1   0   -1.80    1.20
  -3   1   0   -1.40    2.00
   2  -1   0    3.90    0.70
   0   1   0   12.00    0.90
   1   1   0 1276.77   25.50
   2   1   0  250.97    6.50
   2   1   0  265.37    6.70
  -3  -1   0    3.40    2.40
   3   1   0    4.10    2.40
  -4  -1   0   19.50    2.70
  -4  -1   0   14.90    4.30
  -6   2   0    7.40    1.20
  -6   2   0    6.60    1.20
  -5   2   0   16.40    1.80
  -5   2   0   16.00    1.70
  -5   2   0   10.50    3.80
  -4   2   0  153.78    6.40
  -4   2   0  151.18    4.50
  -4   2   0  156.28    4.40
  -3   2   0    2.20    2.20
  -2   2   0  713.13   15.80
  -1   2   0 3128.89   61.39
   0   2   0 9999.00  196.68
   1   2   0  281.57    6.80
   1   2   0  266.97    6.70
  -2  -2   0   40.40    3.30
   2   2   0   39.40    2.80
   2   2   0   37.90    3.60
  -3  -2   0  145.59    4.80
  -3  -2   0  152.28    5.80
  -3  -2   0  155.28    5.00
  -4  -2   0 1142.69   23.70
  -4  -2   0 1161.58   25.50
  -6   3   0    0.80    0.60
  -6   3   0    1.00    0.50
  -5   3   0    8.40    1.50
  -5   3   0   11.30    1.70
  -5   3   0    8.10    3.20
  -4   3   0    6.10    1.20
  -4   3   0    5.60    2.50
  -4   3   0    4.70    1.10
  -3   3   0    0.30    2.30
  -3   3   0    2.60    1.20
  -3   3   0   -0.30    1.20
  -2   3   0  264.17    7.40
  -1   3   0   36.90    1.80
  -1   3   0   39.90    1.60
  -1   3   0   40.80    2.90
   0   3   0  631.64   13.60
   0   3   0  615.24   13.40
  -1  -3   0  837.52   18.50
   1   3   0  892.51   18.80
   1   3   0  854.51   19.00
  -2  -3   0  213.58    6.70
  -2  -3   0  247.58    7.00
  -3  -3   0  259.77    6.50
  -3  -3   0  258.07    8.00
  -3  -3   0  249.18    6.50
  -4  -3   0   28.50    5.00
  -4  -3   0   27.80    3.00
  -4  -3   0   29.30    2.50
  -6   4   0   10.70    1.10
  -6   4   0   11.60    1.20
  -5   4   0    7.00    1.50
  -5   4   0    4.40    0.90
  -5   4   0    6.20    3.20
  -4   4   0  243.08    6.20
  -4   4   0  264.37    8.70
  -4   4   0  258.67    6.40
   3  -4   0   17.20    3.20
  -3   4   0   14.40    2.00
  -3   4   0   17.30    2.30
  -3   4   0   13.00    3.60
  -2   4   0   89.09    4.10
  -1   4   0  602.94   13.80
  -1   4   0  635.54   14.20
  -1   4   0  612.74   13.40
   0   4   0   43.60    4.80
   0   4   0   45.00    3.30
  -1  -4   0   86.89    3.20
  -1  -4   0   84.19    3.40
  -2  -4   0   -0.30    1.10
  -2  -4   0   -0.90    1.00
  -3  -4   0  242.78    6.10
  -3  -4   0  240.38    6.30
  -4  -4   0   12.60    1.90
  -4  -4   0   14.60    2.30
  -6   5   0    7.00    0.90
  -6   5   0    6.60    1.10
  -5   5   0   47.70    9.10
  -5   5   0   34.80    1.90
  -5   5   0   36.10    1.80
  -4   5   0    1.60    1.10
  -4   5   0    1.50    1.10
  -4   5   0    5.00    2.90
   3  -5   0    4.70    1.80
  -3   5   0    3.60    1.40
  -3   5   0    4.10    2.40
  -3   5   0    3.30    1.70
   2  -5   0   48.80    2.90
  -2   5   0   49.60    3.30
  -2   5   0   47.80    3.50
   1  -5   0   -0.20    1.10
  -1   5   0    0.50    1.40
   0  -5   0   43.50    3.20
   0  -5   0   54.09    2.60
   0   5   0   52.79    4.90
  -1  -5   0  481.45   10.60
  -1  -5   0  482.05   10.80
  -2  -5   0   10.50    1.80
  -2  -5   0    9.60    2.10
  -3  -5   0  242.48    6.00
  -3  -5   0  245.18    6.30
  -4  -5   0   26.50    2.20
  -4  -5   0   26.70    1.70
  -5   6   0  166.58    4.40
  -5   6   0  170.58    7.90
  -4   6   0   15.70    2.40
  -4   6   0   26.30    4.50
   3  -6   0  112.69    3.90
  -3   6   0  109.89    3.80
  -3   6   0  114.19    5.80
   2  -6   0   11.00    2.20
  -2   6   0   12.10    3.50
   1  -6   0    0.00    1.00
  -1   6   0    0.50    1.90
   0  -6   0  137.19    4.10
   0  -6   0  136.69    4.40
   0   6   0  129.99    5.70
  -1  -6   0    5.50    1.50
  -1  -6   0    3.60    1.00
  -2  -6   0  460.05   10.60
  -2  -6   0  466.25   10.40
   2   6   0  476.05   12.60
  -3  -6   0 1073.19   22.40
  -3  -6   0 1079.59   21.60
   3   6   0 1041.90   24.40
  -4  -6   0    0.50    0.60
  -4   7   0   28.80    4.10
   3  -7   0    1.80    1.20
  -3   7   0    1.70    2.20
   2  -7   0    8.00    1.80
  -2   7   0    7.50    2.40
   1  -7   0   64.09    2.80
  -1   7   0   62.69    4.50
   0  -7   0    2.40    1.40
   0  -7   0    2.70    0.90
   0   7   0    2.40    2.00
  -1  -7   0  173.18    4.60
  -1  -7   0  173.18    5.80
   1   7   0  162.08    6.50
  -2  -7   0    2.00    0.70
  -2  -7   0    4.40    1.50
   2   7   0    2.00    2.40
  -3  -7   0   79.59    2.30
  -3  -7   0   76.99    2.40
  -3   8   0   21.60    4.00
   2  -8   0   24.00    1.60
  -2   8   0   20.80    5.30
   1  -8   0   18.50    1.50
  -1   8   0   14.00    3.30
   0  -8   0   30.60    1.60
   0   8   0   24.10    5.90
  -1  -8   0    2.60    0.90
  -1  -8   0    4.60    1.00
   1   8   0    1.50    2.60
  -2  -8   0  149.49    3.60
  -2  -8   0  154.68    3.60
   1  -9   0   17.10    1.20
   1  -9   1    0.00    0.60
  -2  -8   1  696.63   14.20
  -2  -8   1  718.63   14.30
   1   8  -1  205.18    7.00
  -1  -8   1  199.08    4.80
  -1  -8   1  205.38    4.90
   0  -8   1   -0.50    0.80
  -1   8  -1   44.10    4.10
   1  -8   1   48.50    2.00
  -2   8  -1    4.00    2.20
   2  -8   1    8.70    1.40
  -3   8  -1   18.40    4.30
   3  -8   1   10.50    2.20
  -3  -7   1   10.60    1.50
  -3  -7   1    7.10    1.10
   2   7  -1  151.98    8.60
  -2  -7   1  125.29    3.60
  -2  -7   1  127.89    3.70
   1   7  -1   11.60    3.50
  -1  -7   1   14.90    2.00
  -1  -7   1   12.00    1.60
   0   7  -1  152.68    6.40
   0  -7   1  155.88    4.80
   0  -7   1  163.78    4.50
  -1   7  -1   43.00    4.50
   1  -7   1   35.80    2.20
  -2   7  -1    1.80    2.30
   2  -7   1    0.60    1.00
  -3   7  -1   23.60    5.40
   3  -7   1   25.40    2.00
  -4   7  -1    0.60    2.80
  -4  -6   1   70.69    2.20
   3   6  -1    1.60    2.90
  -3  -6   1    0.00    0.80
  -3  -6   1   -0.50    0.90
   2   6  -1   59.59    4.80
  -2  -6   1   59.29    2.60
  -2  -6   1   60.79    2.80
  -1  -6   1   10.50    1.70
  -1  -6   1   11.10    2.00
   0   6  -1    7.50    2.30
   0  -6   1    7.30    1.70
   0  -6   1    8.00    1.60
  -1   6  -1   38.40    3.80
   1  -6   1   39.40    2.30
  -2   6  -1  106.39    5.40
   2  -6   1  105.99    3.60
  -3   6  -1   61.39    4.80
  -3   6  -1   53.59    2.90
   3  -6   1   51.59    2.80
  -4   6  -1    3.90    1.50
  -4   6  -1    2.70    1.00
  -4   6  -1    7.50    2.70
  -5   6  -1   36.70    1.70
  -5   6  -1   42.30    2.60
  -4  -5   1    1.70    0.70
  -3  -5   1   51.49    2.80
  -3  -5   1   52.09    2.60
  -2  -5   1  168.18    4.80
  -2  -5   1  171.08    4.90
  -1  -5   1  186.08    5.20
  -1  -5   1  177.98    4.90
   0   5  -1  254.87    7.70
   0  -5   1  261.27    6.30
   0  -5   1  251.67    6.70
  -1   5  -1  146.39    5.50
   1  -5   1  149.39    4.30
  -2   5  -1   20.50    2.80
   2  -5   1   19.20    2.20
  -3   5  -1   66.09    4.90
  -3   5  -1   64.59    3.00
   3  -5   1   71.59    3.10
  -4   5  -1    0.30    1.10
  -4   5  -1    1.00    1.00
  -4   5  -1    1.70    2.50
  -5   5  -1    0.90    0.70
  -5   5  -1    0.30    0.70
  -6   5  -1    0.70    0.50
  -6   5  -1    0.90    0.60
  -4  -4   1  170.38    4.70
  -3  -4   1 1124.39   23.40
  -3  -4   1 1178.78   24.60
  -3  -4   1 1128.79   25.30
  -2  -4   1   78.59    3.20
  -2  -4   1   80.69    4.50
  -2  -4   1   77.29    3.20
   1   4  -1  162.18    7.80
  -1  -4   1  147.39    4.50
  -1  -4   1  138.29    4.30
   0   4  -1    4.20    1.70
   0   4  -1    4.90    2.50
  -1   4  -1 5774.62  113.19
  -1   4  -1 5716.43  113.39
  -1   4  -1 5896.51  114.09
  -2   4  -1 1208.08   25.90
  -3   4  -1  290.37    7.00
  -3   4  -1  284.87    6.80
  -3   4  -1  274.97    8.70
   3  -4   1  282.17    7.00
  -4   4  -1    5.40    2.80
  -4   4  -1    3.70    1.20
  -4   4  -1    5.30    1.10
  -5   4  -1   40.00    2.20
  -5   4  -1   38.90    2.10
  -6   4  -1    0.70    0.50
  -6   4  -1    0.70    0.60
  -4  -3   1   16.60    4.20
  -4  -3   1   13.80    2.30
  -3  -3   1   29.60    3.00
  -3  -3   1   39.40    2.80
  -3  -3   1   37.00    3.80
   2   3  -1   -0.30    2.60
  -2  -3   1   -1.10    1.70
   1   3  -1  237.68    6.60
   1   3  -1  237.18    7.10
  -1  -3   1  230.58    6.50
   0   3  -1  461.65   10.50
   0   3  -1  487.95   10.70
  -1   3  -1   35.50    1.70
  -1   3  -1   36.20    1.60
  -1   3  -1   30.80    2.90
  -2   3  -1    1.10    1.70
  -3   3  -1   15.70    3.90
  -3   3  -1   17.50    2.30
  -3   3  -1   16.60    2.00
  -4   3  -1    7.20    1.80
  -4   3  -1    7.00    2.80
  -4   3  -1    8.70    1.60
  -5   3  -1   -0.10    0.80
  -5   3  -1    0.60    0.90
  -6   3  -1    1.00    0.60
  -6   3  -1    1.50    0.70
  -5  -2   1   20.70    6.50
  -4  -2   1  302.17    9.20
  -4  -2   1  298.37    7.50
  -3  -2   1   34.90    3.50
  -3  -2   1   42.00    3.60
   2   2  -1  365.56    9.30
   2   2  -1  358.96    9.70
  -2  -2   1  368.56    9.10
   1   2  -1 1787.52   36.00
   0   2  -1 5053.89   99.49
  -3   2  -1  626.64   14.70
  -4   2  -1   69.49    2.90
  -4   2  -1   67.99    2.70
  -4   2  -1   63.49    5.00
  -5   2  -1  355.06    8.20
  -5   2  -1  349.87    8.30
  -6   2  -1  179.48    4.50
  -6   2  -1  177.08    4.40
  -5  -1   1   13.60    3.60
  -5  -1   1   23.20    2.70
  -4  -1   1    2.60    2.40
  -4  -1   1   -0.10    1.40
   3   1  -1   -2.00    2.20
  -3  -1   1    3.80    2.10
   2   1  -1   33.40    2.20
   1   1  -1    9.60    0.90
   0   1  -1   12.00    0.60
   0  -1   1   12.20    0.60
   2  -1   1  888.51   17.40
   2  -1   1  874.21   17.40
  -3   1  -1  229.28    7.20
   3  -1   1  238.98    5.50
  -4   1  -1   24.50    4.70
  -4   1  -1   27.10    2.20
  -4   1  -1   26.60    2.20
  -5   1  -1    1.60    1.00
  -5   1  -1    2.50    1.00
  -6   1  -1    8.10    1.30
  -6   0   1   39.20    2.00
  -5   0   1    0.20    1.10
  -5   0   1   -2.20    3.00
  -5   0   1    0.20    1.00
  -4   0   1   71.39    3.20
  -4   0   1   74.79    5.00
  -4   0   1   71.79    3.10
   3   0  -1  201.68    5.90
   3   0  -1  191.88    6.20
  -3   0   1  186.38    6.20
   2   0  -1  209.88    5.10
   1   0  -1 1297.77   25.70
  -1   0   1 1310.37   25.80
   1   0   1 5336.87  104.99
   2   0   1  340.47    7.60
   2   0   1  333.57    7.50
  -3   0  -1   19.10    3.90
   3   0   1   20.30    2.80
   3   0   1   22.20    3.70
  -4   0  -1  122.39    6.60
  -4   0  -1  126.59    4.10
  -4   0  -1  127.09    4.10
  -5   0  -1  670.63   14.30
  -5   0  -1  663.63   14.10
  -6   0  -1   78.09    3.50
  -6   1   1   26.20    1.70
  -6   1   1   22.70    1.60
  -5   1   1    0.90    0.90
  -5   1   1    6.80    3.20
  -5   1   1    1.70    1.10
  -4   1   1   33.70    4.10
  -4   1   1   37.40    2.40
  -4   1   1   34.10    2.40
   3  -1  -1   20.40    2.40
   3  -1  -1   26.70    2.30
  -3   1   1   23.40    3.40
   2  -1  -1   -0.10    0.40
  -2   1   1    0.30    0.40
   1  -1  -1 1287.57   25.60
  -1   1   1 1328.07   25.60
   0  -1  -1   81.79    2.10
   0   1   1   81.59    2.00
   1   1   1  641.64   13.60
   2   1   1 1372.66   27.60
   2   1   1 1303.67   27.30
  -3  -1  -1  133.19    6.00
   3   1   1  145.89    5.90
  -4  -1  -1  303.77    7.50
  -4  -1  -1  305.97    9.50
  -4  -1  -1  303.27    7.40
  -6   2   1    5.50    1.40
  -6   2   1    7.70    1.20
  -5   2   1    9.40    3.30
  -5   2   1    9.50    1.50
  -5   2   1    7.20    1.50
  -4   2   1  126.99    3.80
  -4   2   1  122.99    5.80
  -4   2   1  125.99    3.90
  -3   2   1 1360.76   28.90
  -2   2   1    8.80    2.00
   1  -2  -1  199.08    4.50
  -1   2   1  203.28    4.40
   0   2   1 2160.38   42.60
   1   2   1  130.29    3.80
  -2  -2  -1  150.98    5.30
   2   2   1  149.69    5.00
   2   2   1  145.49    5.70
  -3  -2  -1   22.10    2.70
  -3  -2  -1   29.80    4.00
  -3  -2  -1   20.10    2.70
  -4  -2  -1  504.65   11.30
  -4  -2  -1  510.95   13.70
  -4  -2  -1  496.95   11.10
  -6   3   1   62.09    2.20
  -6   3   1   58.59    2.10
  -5   3   1    7.60    1.60
  -5   3   1    8.80    3.00
  -5   3   1    9.60    1.60
  -4   3   1   72.59    4.90
  -4   3   1   68.09    2.70
  -4   3   1   69.39    2.90
  -3   3   1   12.60    3.40
  -3   3   1    7.80    1.90
  -3   3   1   15.70    2.20
  -2   3   1   23.70    2.90
  -1   3   1  110.99    4.10
  -1   3   1  114.89    3.20
   0   3   1    4.20    1.00
  -1  -3  -1    1.60    1.80
   1   3   1    1.80    1.60
   1   3   1    0.10    1.10
  -2  -3  -1  840.62   17.80
  -2  -3  -1  863.41   18.80
  -3  -3  -1    3.60    2.70
  -3  -3  -1    0.00    1.10
  -3  -3  -1   -0.30    1.10
  -4  -3  -1  344.97    8.10
  -4  -3  -1  351.66    8.30
  -6   4   1   30.10    1.40
  -6   4   1   27.40    1.40
  -5   4   1    5.40    2.80
  -5   4   1   -0.30    0.70
  -5   4   1   -0.30    0.90
  -4   4   1  448.56    9.90
  -4   4   1  447.46   10.10
  -4   4   1  436.86   12.40
  -3   4   1   13.00    2.50
  -3   4   1   13.30    2.00
  -3   4   1   11.30    3.40
  -2   4   1  414.96   10.60
  -1   4   1   -1.10    1.30
  -1   4   1    3.40    2.20
   0   4   1  132.09    5.00
   0   4   1  127.09    4.80
  -1  -4  -1  302.47    7.00
  -1  -4  -1  300.37    7.30
  -2  -4  -1   12.80    1.90
  -2  -4  -1   12.40    2.30
  -3  -4  -1  802.52   16.90
  -3  -4  -1  786.92   16.70
  -4  -4  -1  917.71   20.60
  -4  -4  -1  947.51   19.20
  -6   5   1   14.50    1.10
  -5   5   1   28.90    1.70
  -5   5   1   26.50    1.70
  -5   5   1   31.80    4.90
  -4   5   1    0.30    1.10
  -4   5   1   -0.20    2.50
  -4   5   1    0.40    0.90
   3  -5  -1  145.29    5.30
  -3   5   1  141.29    4.20
  -3   5   1  145.19    4.80
  -3   5   1  145.89    6.30
   2  -5  -1    5.90    1.60
  -2   5   1    6.40    1.60
  -2   5   1    0.70    1.80
   1  -5  -1   27.20    2.40
  -1   5   1   24.10    3.00
   0  -5  -1  163.98    5.20
   0  -5  -1  173.88    4.80
   0   5   1  174.68    6.20
  -1  -5  -1    5.90    1.40
  -1  -5  -1    4.10    0.90
   1   5   1    5.00    2.30
  -2  -5  -1  251.17    6.40
  -2  -5  -1  235.98    6.10
  -3  -5  -1    1.00    0.90
  -3  -5  -1    1.90    1.00
  -4  -5  -1  102.29    3.00
  -4  -5  -1   95.69    3.00
  -5   6   1   18.10    2.30
  -5   6   1   25.40    5.20
  -4   6   1   14.00    4.10
   3  -6  -1   32.00    2.90
  -3   6   1   37.90    4.00
   2  -6  -1    3.80    1.30
  -2   6   1    5.20    2.10
   1  -6  -1   89.89    3.30
  -1   6   1   89.09    4.90
   0  -6  -1   20.60    2.00
   0  -6  -1   16.20    2.80
   0   6   1   21.30    3.30
  -1  -6  -1  109.39    3.80
  -1  -6  -1  108.59    3.60
  -2  -6  -1   23.00    2.10
  -2  -6  -1   24.70    2.10
   2   6   1   26.50    4.50
  -3  -6  -1  115.39    3.30
  -3  -6  -1  111.19    3.40
  -4  -6  -1   26.90    1.30
  -4   7   1    6.20    2.30
   3  -7  -1    2.20    1.40
   2  -7  -1   22.70    2.20
  -2   7   1   21.70    3.60
   1  -7  -1   13.90    1.90
  -1   7   1   16.60    3.70
   0  -7  -1   28.00    2.60
   0  -7  -1   29.50    2.00
   0   7   1   27.80    4.10
  -1  -7  -1    1.10    0.80
   1   7   1   -0.10    2.20
  -2  -7  -1   84.29    2.80
  -2  -7  -1   83.59    2.90
   2   7   1   75.99    5.90
  -3  -7  -1    1.30    1.10
  -3  -7  -1    1.80    0.80
  -3   8   1   16.30    4.00
   2  -8  -1   24.20    1.70
   1  -8  -1   61.69    2.30
  -1   8   1   58.09    4.10
   0  -8  -1   77.39    2.60
   0   8   1   83.29    4.60
  -1  -8  -1    0.20    1.00
  -1  -8  -1   -0.40    0.60
   1   8   1   -0.50    2.50
  -2  -8  -1   35.00    1.40
  -2  -8  -1   34.30    1.50
   1  -9  -1    0.30    0.60
  -2  -8   2   10.20    1.10
  -2  -8   2    5.70    1.20
   1   8  -2    6.20    2.50
  -1  -8   2    3.00    0.90
  -1  -8   2    3.20    0.70
   0   8  -2    5.50    4.60
   0  -8   2    9.00    1.20
   0  -8   2    8.10    2.20
  -1   8  -2    0.40    2.00
   1  -8   2   -0.30    0.60
  -2   8  -2   49.60    4.10
   2  -8   2   51.69    2.50
  -3   8  -2   10.90    3.50
   3  -8   2   18.00    2.00
  -3  -7   2    2.20    0.60
  -3  -7   2    2.90    1.10
   2   7  -2   64.69    4.40
  -2  -7   2   67.59    2.40
  -2  -7   2   69.99    2.50
   1   7  -2   74.99    4.60
  -1  -7   2   72.69    2.70
  -1  -7   2   71.19    3.20
   0   7  -2   91.89    4.90
   0  -7   2   88.19    3.10
   0  -7   2   91.49    3.40
  -1   7  -2   67.19    4.60
   1  -7   2   66.39    2.80
  -2   7  -2   14.50    3.70
   2  -7   2   11.60    1.70
  -3   7  -2   12.70    3.00
   3  -7   2   17.80    1.80
  -4   7  -2   15.80    3.90
  -4  -6   2    6.70    1.20
   3   6  -2  143.39    6.30
  -3  -6   2  143.19    4.00
  -3  -6   2  141.39    4.00
   2   6  -2  639.24   15.80
  -2  -6   2  618.34   13.70
  -2  -6   2  637.94   13.60
  -1  -6   2   25.70    1.90
  -1  -6   2   21.40    2.30
   0   6  -2  104.69    5.30
   0  -6   2  102.99    3.50
   0  -6   2  104.29    3.90
  -1   6  -2   34.50    3.80
   1  -6   2   29.00    3.00
   2  -6   2 2610.54   51.79
  -3   6  -2  304.87    9.80
  -3   6  -2  320.67    8.70
   3  -6   2  316.07    7.50
  -4   6  -2  106.49    3.40
  -4   6  -2  113.79    3.60
  -4   6  -2  104.59    6.00
   4  -6   2  114.39    3.70
  -5   6  -2    5.30    1.20
  -5   6  -2    9.20    1.70
  -4  -5   2   44.20    2.10
  -3  -5   2    2.60    1.20
  -3  -5   2    3.10    1.00
  -2  -5   2   24.00    2.20
  -2  -5   2   23.10    2.10
  -1  -5   2    1.00    1.00
  -1  -5   2    0.20    1.00
   0   5  -2  115.39    5.00
   0  -5   2  114.99    4.20
   0  -5   2  114.79    3.70
  -1   5  -2  102.39    4.60
   1  -5   2  106.29    3.50
  -2   5  -2   72.79    4.50
   2  -5   2   66.59    2.80
  -3   5  -2   -1.20    2.40
  -3   5  -2    1.40    1.40
  -3   5  -2    3.00    1.40
   3  -5   2   -0.50    1.30
  -4   5  -2   19.90    1.90
  -4   5  -2   17.00    4.50
  -4   5  -2   19.30    2.10
   4  -5   2   22.10    2.60
  -5   5  -2    1.20    0.70
  -5   5  -2    0.50    0.80
  -6   5  -2    0.20    0.60
  -6   5  -2   -0.90    0.50
  -4  -4   2    9.30    1.90
  -3  -4   2  150.38    6.30
  -3  -4   2  148.69    4.60
  -3  -4   2  150.38    4.50
  -2  -4   2   23.90    2.20
  -2  -4   2   21.70    2.40
  -2  -4   2   22.70    3.50
   1   4  -2  139.09    8.10
  -1  -4   2  118.89    4.00
  -1  -4   2  117.39    3.90
   0   4  -2  641.74   15.30
   0   4  -2  642.54   14.70
  -1   4  -2 2723.63   55.49
  -1   4  -2 2802.62   54.69
  -2   4  -2 9993.90  195.48
  -3   4  -2   19.40    2.40
  -3   4  -2   19.40    4.20
  -3   4  -2   23.80    2.20
  -4   4  -2  152.48    4.50
  -4   4  -2  160.78    4.40
  -4   4  -2  156.18    7.00
   4  -4   2  148.59    4.70
  -5   4  -2    2.20    0.80
  -5   4  -2    3.20    0.90
  -6   4  -2  280.77    6.30
  -6   4  -2  283.87    6.30
  -5  -3   2    8.00    4.30
  -4  -3   2   19.40    2.50
  -4  -3   2   20.90    3.90
  -3  -3   2   24.90    2.50
  -3  -3   2   22.40    3.40
  -2  -3   2   17.00    2.80
   1   3  -2   13.20    2.20
   1   3  -2   13.90    2.80
  -1  -3   2    9.70    2.50
   0   3  -2   15.80    1.70
   0   3  -2   16.40    1.60
  -1   3  -2    7.00    1.10
  -1   3  -2    9.40    2.10
  -1   3  -2    8.30    1.20
  -2   3  -2   94.59    4.50
  -3   3  -2  404.06   10.90
  -3   3  -2  405.06    9.00
  -3   3  -2  394.66    9.10
  -4   3  -2  137.29    4.10
  -4   3  -2  141.09    4.20
  -4   3  -2  141.89    7.20
  -5   3  -2   15.80    1.70
  -5   3  -2   14.50    1.60
  -6   3  -2    1.00    0.60
  -6   3  -2    0.30    0.50
  -5  -2   2   35.50    5.10
  -4  -2   2    1.60    2.20
  -4  -2   2   -1.10    2.30
  -3  -2   2  105.49    4.80
  -3  -2   2  103.99    4.30
   2   2  -2   43.90    3.70
  -2  -2   2   45.70    3.20
   1   2  -2  623.74   13.50
   0   2  -2  377.16    8.20
  -1   2  -2 1017.30   19.90
  -3   2  -2   41.10    2.50
  -3   2  -2   40.60    2.50
  -3   2  -2   42.80    4.20
  -4   2  -2    8.10    3.30
  -4   2  -2    5.10    1.30
  -4   2  -2    7.40    2.10
  -5   2  -2   37.20    2.10
  -5   2  -2   39.90    2.30
  -6   2  -2  264.87    6.00
  -6   2  -2  258.67    6.10
  -5  -1   2   41.60    2.80
  -5  -1   2   38.90    4.70
  -4  -1   2   -2.30    2.40
  -4  -1   2   -0.20    1.40
  -3  -1   2  115.29    4.80
   2   1  -2    8.30    1.80
  -2  -1   2   10.50    2.70
   1   1  -2   38.80    1.60
  -1  -1   2   39.70    2.30
   0   1  -2 1115.69   21.80
   0  -1   2 1089.79   21.80
   2  -1   2  180.38    3.80
   2  -1   2  177.48    3.90
  -3   1  -2  844.42   18.80
  -4   1  -2   42.00    2.50
  -4   1  -2   45.70    2.50
  -5   1  -2  264.67    6.60
  -5   1  -2  258.67    6.40
  -6   1  -2    0.60    0.80
  -6   1  -2    0.80    0.80
  -6   0   2    8.90    1.50
  -5   0   2   23.10    2.60
  -5   0   2   23.90    2.10
  -5   0   2   20.50    5.10
  -4   0   2   14.90    2.10
  -4   0   2   19.40    4.10
  -4   0   2   16.20    1.90
   3   0  -2  942.61   20.40
  -3   0   2  938.81   20.60
   2   0  -2 2766.12   56.19
  -2   0   2 2891.01   55.79
   1   0  -2   49.90    1.60
  -1   0   2   48.90    1.60
   0   0  -2   54.89    1.40
   0   0   2   49.90    1.30
  -1   0  -2 1475.75   29.70
   1   0   2 1541.65   29.70
   2   0   2  238.18    5.80
   2   0   2  242.58    5.60
  -3   0  -2  221.28    7.70
   3   0   2  217.98    7.00
   3   0   2  203.08    6.90
  -4   0  -2   97.79    4.10
  -4   0  -2   98.79    3.60
  -4   0  -2   95.39    3.60
  -5   0  -2  619.54   13.20
  -5   0  -2  619.44   13.40
  -6   1   2  315.07    7.20
  -6   1   2  315.27    7.00
  -5   1   2   74.19    5.70
  -5   1   2   76.69    3.00
  -4   1   2   13.00    2.00
  -4   1   2    9.70    1.40
  -4   1   2   12.20    2.60
   3  -1  -2  132.39    4.50
  -3   1   2  131.99    5.20
   2  -1  -2  173.28    4.10
  -2   1   2  164.58    4.10
   1  -1  -2   11.80    0.70
  -1   1   2   11.80    0.70
   0  -1  -2   12.80    0.80
   1   1   2   61.69    2.10
   2   1   2   44.80    2.30
   2   1   2   46.00    2.70
  -3  -1  -2  653.83   15.50
   3   1   2  676.23   15.80
  -4  -1  -2   12.70    2.80
  -4  -1  -2   12.80    2.10
  -6   2   2   78.49    2.70
  -6   2   2   80.69    2.50
  -5   2   2  143.09    6.80
  -5   2   2  136.09    4.00
  -5   2   2  129.89    4.00
  -4   2   2    4.70    1.10
  -4   2   2    3.20    1.00
  -4   2   2    2.40    2.10
  -3   2   2 1161.68   25.10
   2  -2  -2   65.79    2.10
  -2   2   2   67.59    2.10
  -2   2   2   61.99    3.50
   1  -2  -2 1119.59   22.60
  -1   2   2 1141.59   22.50
   0  -2  -2  158.18    4.20
   0   2   2  161.48    4.10
   1   2   2 1133.99   23.40
  -2  -2  -2  378.36    9.70
   2   2   2  375.86    9.60
  -3  -2  -2   15.10    2.30
  -3  -2  -2   18.10    3.90
  -3  -2  -2   21.90    2.50
  -4  -2  -2  882.41   18.40
  -4  -2  -2  871.41   18.20
  -6   3   2   85.29    2.60
  -6   3   2   85.89    2.70
  -5   3   2   19.30    3.90
  -5   3   2   20.60    1.70
  -5   3   2   17.70    1.80
  -4   3   2   85.89    3.00
  -4   3   2   86.39    5.20
  -4   3   2   88.99    3.30
  -3   3   2    4.70    2.00
  -3   3   2    8.90    1.80
  -3   3   2    6.40    1.40
   2  -3  -2  485.85   10.50
  -2   3   2  496.65   11.70
  -2   3   2  491.85   10.30
   1  -3  -2   65.99    2.80
  -1   3   2   66.49    2.40
  -1   3   2   67.19    3.40
   0   3   2   10.40    2.80
   0   3   2    8.10    1.90
   1   3   2  291.47    7.90
  -2  -3  -2   10.30    2.60
  -2  -3  -2   10.20    2.20
  -2  -3  -2    7.60    1.50
  -3  -3  -2  244.08    6.00
  -3  -3  -2  245.38    6.50
  -3  -3  -2  230.98    8.30
  -4  -3  -2   -0.40    1.10
  -4  -3  -2   -1.00    1.00
  -6   4   2   27.00    1.30
  -6   4   2   29.40    1.70
  -5   4   2  150.18    4.20
  -5   4   2  153.88    4.30
  -5   4   2  150.68    6.70
  -4   4   2   69.19    3.00
  -4   4   2   68.59    2.70
  -4   4   2   66.19    4.80
  -3   4   2  109.69    5.20
  -3   4   2  104.09    3.40
  -3   4   2  102.79    3.90
  -2   4   2   34.10    3.20
  -1   4   2    3.30    1.60
  -1   4   2    1.60    1.50
   0   4   2  176.68    6.00
   0   4   2  178.78    5.90
  -1  -4  -2    0.50    1.20
  -1  -4  -2   -1.20    0.90
  -2  -4  -2  244.88    6.00
  -2  -4  -2  240.28    6.20
  -3  -4  -2   75.59    3.10
  -3  -4  -2   75.59    3.00
  -4  -4  -2   41.80    2.20
  -4  -4  -2   44.30    2.30
  -6   5   2    1.40    0.60
  -5   5   2    5.80    1.40
  -5   5   2    6.10    1.20
  -5   5   2    7.20    2.70
  -4   5   2    7.30    2.60
  -4   5   2    6.60    1.70
  -4   5   2    5.60    1.20
  -3   5   2    5.20    2.20
  -3   5   2    5.20    1.20
   2  -5  -2   12.70    2.70
  -2   5   2    6.90    1.90
  -2   5   2    4.30    1.60
   1  -5  -2   84.29    3.30
  -1   5   2   78.29    4.30
   0  -5  -2   39.50    3.40
   0  -5  -2   27.60    2.20
   0   5   2   24.50    3.70
  -1  -5  -2   61.39    3.00
  -1  -5  -2   63.09    2.70
   1   5   2   58.99    4.40
  -2  -5  -2    3.90    1.10
  -2  -5  -2    3.60    1.10
   2   5   2    3.80    2.70
  -3  -5  -2   77.89    3.00
  -3  -5  -2   78.89    2.90
   3   5   2   91.69    8.90
  -4  -5  -2    0.60    0.70
  -4  -5  -2    1.40    0.90
  -5   6   2   43.30    4.70
  -4   6   2  102.09    5.60
  -3   6   2   18.80    3.80
   2  -6  -2   62.29    3.00
  -2   6   2   62.99    4.40
   1  -6  -2   66.79    2.90
  -1   6   2   68.39    5.50
   0  -6  -2  269.57    6.70
   0  -6  -2  274.47    6.90
   0   6   2  274.57    8.60
  -1  -6  -2  128.69    4.10
  -1  -6  -2  127.69    4.70
   1   6   2  129.39    5.90
  -2  -6  -2   11.40    2.80
  -2  -6  -2   11.80    1.60
   2   6   2    8.90    2.90
  -3  -6  -2   69.79    2.40
  -3  -6  -2   69.39    2.50
  -4  -6  -2   11.70    1.20
  -4   7   2    0.10    2.10
  -3   7   2   26.30    3.80
   2  -7  -2   14.70    2.10
  -2   7   2   17.10    3.60
   1  -7  -2   25.40    2.00
  -1   7   2   25.10    4.70
   0  -7  -2    0.40    0.80
   0  -7  -2   -0.40    1.30
   0   7   2    1.50    2.30
  -1  -7  -2   96.79    3.20
   1   7   2   97.99    5.60
  -2  -7  -2    1.90    0.80
  -2  -7  -2    0.30    0.60
   2   7   2    9.00    5.60
  -3  -7  -2    1.40    0.50
  -3  -7  -2    1.50    0.70
  -3   8   2    6.10    2.60
   2  -8  -2   22.70    1.80
  -2   8   2   22.60    3.70
   1  -8  -2   81.29    2.70
  -1   8   2   85.89    5.80
   0  -8  -2   32.40    1.70
   0   8   2   31.80    4.30
  -1  -8  -2  124.19    3.20
  -1  -8  -2  117.79    3.30
   1  -9  -2   24.50    1.40
   1  -9   3   50.19    1.70
  -2  -8   3   70.69    2.20
  -2  -8   3   78.49    2.20
   1   8  -3  244.58    7.60
  -1  -8   3  230.58    5.50
  -1  -8   3  243.88    5.60
   0   8  -3    5.30    2.40
   0  -8   3    7.80    1.20
   0  -8   3   10.40    2.10
  -1   8  -3   44.20    5.40
   1  -8   3   49.80    2.00
  -2   8  -3   62.99    4.40
   2  -8   3   68.69    2.40
   3  -8   3 1161.38   23.50
  -3  -7   3   22.50    1.30
   2   7  -3    2.10    2.40
  -2  -7   3   -0.30    0.80
  -2  -7   3    1.90    0.90
   1   7  -3    5.40    2.10
  -1  -7   3    7.10    1.60
   0   7  -3    3.80    1.90
   0  -7   3    3.90    1.10
   0  -7   3    6.70    1.40
   1  -7   3   51.89    2.40
  -2   7  -3   35.90    4.20
   2  -7   3   40.10    2.10
  -3   7  -3   47.10    4.90
   3  -7   3   45.60    2.20
   4  -7   3    1.90    2.00
  -4  -6   3   22.20    1.40
   3   6  -3   -0.30    2.30
  -3  -6   3    1.30    1.00
  -3  -6   3    0.90    1.10
  -2  -6   3   27.90    2.20
  -2  -6   3   30.40    2.10
   1   6  -3   44.10    4.30
  -1  -6   3   47.60    2.40
  -1  -6   3   44.30    2.70
   0   6  -3    5.00    2.30
   0  -6   3    7.00    1.70
   0  -6   3    3.90    1.30
  -1   6  -3  159.78    6.30
   1  -6   3  153.78    5.40
   1  -6   3  156.58    4.50
   2  -6   3  957.70   19.90
  -3   6  -3 2141.79   44.90
   3  -6   3 2133.59   42.60
  -4   6  -3   -1.00    1.20
  -4   6  -3    3.90    3.70
  -4   6  -3    1.20    1.00
   4  -6   3    0.80    1.10
  -5   6  -3   27.90    1.60
  -5   6  -3   28.80    1.70
  -4  -5   3    0.50    0.80
  -3  -5   3    5.60    1.20
  -3  -5   3   12.20    2.40
  -2  -5   3   92.69    3.50
  -2  -5   3   92.99    3.40
  -1  -5   3   16.30    2.10
  -1  -5   3   17.10    2.00
   0   5  -3    4.10    2.00
   0  -5   3    2.70    1.10
   0  -5   3    3.40    1.60
  -1   5  -3   12.00    2.90
   1  -5   3   10.80    1.90
   1  -5   3   15.30    2.40
  -2   5  -3    4.30    2.40
   2  -5   3    2.90    1.00
  -3   5  -3    9.40    2.20
  -3   5  -3   12.30    2.50
  -3   5  -3   13.00    3.10
   3  -5   3   14.20    2.20
  -4   5  -3  155.48    4.60
  -4   5  -3  167.38    4.50
  -4   5  -3  165.38    7.60
   4  -5   3  159.08    4.60
  -5   5  -3   56.99    2.10
  -5   5  -3   55.79    2.20
  -4  -4   3   11.60    1.90
  -4  -4   3   17.50    4.30
  -3  -4   3   10.10    2.00
  -3  -4   3    7.30    2.30
  -3  -4   3   12.80    2.90
  -2  -4   3   49.30    3.70
  -2  -4   3   40.20    2.60
  -2  -4   3   47.30    2.80
  -1  -4   3   42.70    3.30
  -1  -4   3   33.80    2.60
  -1  -4   3   37.50    2.70
   0   4  -3  366.26   10.40
   0   4  -3  376.86    9.70
  -1   4  -3   27.70    3.20
  -2   4  -3  142.19    5.70
  -3   4  -3   35.80    4.70
  -3   4  -3   31.80    2.50
  -3   4  -3   28.00    2.40
  -4   4  -3    5.90    1.10
  -4   4  -3    9.80    1.60
  -5   4  -3   -0.20    0.80
  -5   4  -3    0.40    0.80
  -6   4  -3    4.30    0.90
  -6   4  -3    4.40    0.80
  -5  -3   3  226.48    8.30
  -4  -3   3   41.10    2.80
  -4  -3   3   43.80    4.30
  -3  -3   3    1.50    1.80
  -3  -3   3    0.20    1.30
  -2  -3   3  155.88    4.80
  -2  -3   3  164.48    5.50
   1   3  -3   12.10    3.30
  -1  -3   3   13.50    2.40
   0   3  -3   20.10    2.10
  -1   3  -3  230.18    5.20
  -1   3  -3  232.08    6.80
  -1   3  -3  232.58    5.30
  -2   3  -3   31.40    3.80
  -3   3  -3   13.40    2.10
  -3   3  -3   16.10    2.20
  -3   3  -3   15.00    2.60
  -3   3  -3   12.80    3.50
  -4   3  -3  302.77    7.30
  -4   3  -3  292.87    7.10
  -5   3  -3    0.60    0.80
  -5   3  -3   -1.10    0.80
  -6   3  -3  166.98    4.20
  -6   3  -3  166.88    4.10
  -5  -2   3   81.89    5.30
  -4  -2   3   30.80    3.90
  -3  -2   3   12.00    2.30
  -3  -2   3   15.40    3.00
  -2  -2   3 2245.28   45.40
   1   2  -3 2273.37   45.40
   0   2  -3  233.38    5.40
   0  -2   3  234.18    5.40
  -1   2  -3    9.60    0.80
  -3   2  -3  198.68    5.10
  -3   2  -3  183.18    4.90
  -3   2  -3  194.98    7.10
  -4   2  -3  104.49    3.60
  -4   2  -3  105.99    3.60
  -4   2  -3  103.09    3.90
  -5   2  -3  162.48    4.60
  -5   2  -3  162.78    4.50
  -6   2  -3  416.86    9.00
  -6   2  -3  432.46    9.30
  -5  -1   3  390.86    8.90
  -5  -1   3  386.76   11.00
  -4  -1   3   84.99    3.40
  -4  -1   3   79.39    4.90
  -3  -1   3    1.40    1.70
   2   1  -3  210.18    5.80
  -2  -1   3  217.38    5.70
  -2  -1   3  210.18    6.20
   1   1  -3  480.55   10.30
  -1  -1   3  484.35   10.40
   0   1  -3    4.30    0.60
   0  -1   3    3.70    0.60
  -1   1  -3   22.10    0.90
   1  -1   3   20.10    0.80
   2  -1   3   44.50    1.60
   2  -1   3   46.50    1.50
  -3   1  -3   22.00    2.20
  -4   1  -3  192.28    7.20
  -4   1  -3  199.68    6.90
  -4   1  -3  235.48    5.70
  -5   1  -3   35.20    2.30
  -5   1  -3   37.20    2.10
  -6   1  -3  172.88    4.20
  -6   1  -3  170.28    4.20
  -6   0   3   99.89    3.00
  -5   0   3  132.19    6.50
  -5   0   3  128.69    3.90
  -5   0   3  121.39    4.10
  -4   0   3  420.76    9.50
  -4   0   3  430.76    9.60
  -4   0   3  414.96   11.50
   3   0  -3   14.80    3.90
  -3   0   3   16.40    2.70
   2   0  -3 2406.76   48.90
  -2   0   3 2632.84   50.39
  -2   0   3 2355.46   48.90
   1   0  -3 1163.68   22.70
  -1   0   3 1102.89   22.70
   0   0  -3  848.22   16.70
   0   0   3  828.82   16.70
  -1   0  -3  439.76    9.20
   1   0   3  437.46    9.10
   2   0   3 1414.86   28.40
   3   0   3   79.39    4.20
  -4   0  -3   14.60    2.70
  -4   0  -3    8.00    1.40
  -4   0  -3   10.30    2.50
  -5   0  -3  593.64   12.70
  -5   0  -3  588.04   12.80
  -6   1   3   29.90    5.80
  -6   1   3   19.40    1.80
  -6   1   3   17.90    1.50
  -5   1   3   68.79    2.80
  -5   1   3   70.09    2.80
  -5   1   3   65.49    5.40
  -4   1   3   53.39    2.60
  -4   1   3   51.29    2.50
  -4   1   3   55.39    4.10
   3  -1  -3  150.08    5.20
  -3   1   3  157.28    5.60
   2  -1  -3   10.40    1.30
  -2   1   3   10.30    1.20
  -2   1   3    8.80    2.10
   1  -1  -3 1149.19   22.70
  -1   1   3 1124.99   22.70
   0  -1  -3  371.96    8.20
   0   1   3  386.66    8.60
  -1  -1  -3   23.80    1.60
   1   1   3   23.70    1.40
   2   1   3  321.87    7.90
  -3  -1  -3    6.30    1.60
  -3  -1  -3    4.60    1.70
  -3  -1  -3    7.10    1.50
   3   1   3    6.70    3.00
  -4  -1  -3  167.38    5.00
  -4  -1  -3  175.08    5.60
  -4  -1  -3  180.78    5.80
  -4  -1  -3  177.78    4.90
  -5  -1  -3   -0.80    1.40
  -6   2   3    3.70    3.90
  -6   2   3    0.50    0.60
  -6   2   3    1.10    0.80
  -5   2   3   89.89    5.70
  -5   2   3   95.99    3.20
  -5   2   3   92.69    3.50
  -4   2   3  274.47    6.60
  -4   2   3  266.57    8.60
   2  -2  -3  307.87    6.90
  -2   2   3  289.77    7.80
  -2   2   3  296.17    6.80
   1  -2  -3   11.20    1.20
  -1   2   3   12.10    1.20
   0  -2  -3  340.57    7.70
   0   2   3  319.37    7.50
   1   2   3  138.39    4.20
   2   2   3  116.99    4.70
  -3  -2  -3  282.17    7.00
  -3  -2  -3  282.67    6.80
  -4  -2  -3  116.69    3.70
  -4  -2  -3  112.89    3.90
  -6   3   3   43.90    6.20
  -6   3   3   36.30    1.70
  -6   3   3   36.70    1.80
  -5   3   3    0.30    0.80
  -5   3   3    0.90    0.80
  -5   3   3   -2.20    2.30
  -4   3   3   37.80    2.20
  -4   3   3   34.80    4.00
  -4   3   3   37.80    2.30
  -3   3   3   21.20    3.50
  -3   3   3   20.90    2.10
  -3   3   3   22.80    2.40
   2  -3  -3    4.40    1.60
  -2   3   3    5.20    1.70
  -2   3   3    4.10    1.30
   1  -3  -3   63.69    2.90
  -1   3   3   63.99    2.50
  -1   3   3   60.79    3.40
   0   3   3  140.29    5.00
   1   3   3  108.39    4.40
  -2  -3  -3  170.98    4.70
  -2  -3  -3  169.78    4.70
  -3  -3  -3    3.80    1.20
  -3  -3  -3    3.60    1.10
  -4  -3  -3   49.10    2.50
  -4  -3  -3   50.29    2.50
  -6   4   3   67.59   10.80
  -6   4   3   53.59    2.00
  -6   4   3   57.29    2.10
  -5   4   3    2.30    2.30
  -5   4   3    1.10    0.80
  -5   4   3    1.80    0.90
  -4   4   3   69.59    4.70
  -4   4   3   71.69    2.90
  -3   4   3  171.18    4.60
  -3   4   3  170.18    4.90
  -3   4   3  183.88    6.70
  -2   4   3  266.07    6.50
  -2   4   3  275.57    7.80
  -1   4   3  227.88    6.80
  -1   4   3  236.78    6.90
   0   4   3  210.68    6.90
   0   4   3  221.78    6.60
  -1  -4  -3  869.21   18.40
  -1  -4  -3  893.61   18.30
   1   4   3  890.51   19.60
  -2  -4  -3  126.49    3.90
  -2  -4  -3  126.49    4.00
  -3  -4  -3   81.69    3.20
  -3  -4  -3   81.29    3.00
  -4  -4  -3   80.29    2.80
  -4  -4  -3   83.49    2.80
  -6   5   3  129.89    3.20
  -5   5   3    0.90    0.70
  -5   5   3    1.80    2.40
  -5   5   3    1.00    0.70
  -4   5   3   46.30    5.00
  -4   5   3   43.30    2.50
  -4   5   3   50.79    2.30
  -3   5   3    3.70    1.00
  -3   5   3    3.70    2.20
   2  -5  -3   17.10    3.10
  -2   5   3   17.70    4.00
   1  -5  -3   32.70    2.60
  -1   5   3   34.20    3.60
   0  -5  -3   40.20    2.20
   0  -5  -3   38.80    3.00
   0   5   3   34.40    3.50
  -1  -5  -3   21.00    2.50
  -1  -5  -3   18.50    1.90
   1   5   3   20.60    4.10
  -2  -5  -3  222.28    5.80
  -2  -5  -3  212.38    5.60
   2   5   3  211.58    8.30
  -3  -5  -3   -0.60    0.80
  -3  -5  -3    0.60    0.80
  -4  -5  -3    5.30    0.90
  -4  -5  -3    5.70    1.20
  -5   6   3   24.40    4.10
  -4   6   3    6.30    3.20
  -3   6   3   39.60    4.30
   2  -6  -3    2.00    1.50
  -2   6   3    2.80    2.00
   1  -6  -3   64.59    2.90
  -1   6   3   67.39    4.60
   0  -6  -3  204.48    5.40
   0  -6  -3  201.08    5.60
   0   6   3  201.88    7.30
  -1  -6  -3   13.90    1.80
  -1  -6  -3   14.90    2.10
   1   6   3   17.00    4.10
  -2  -6  -3  334.37    8.10
  -2  -6  -3  346.97    8.20
   2   6   3  365.86   10.80
  -3  -6  -3   13.20    1.30
  -3  -6  -3   11.20    1.20
   4  -7  -3   42.20    2.20
  -4   7   3   44.90    3.80
  -3   7   3    8.30    2.50
   2  -7  -3   13.30    2.10
  -2   7   3   13.10    3.60
   1  -7  -3   21.50    1.90
  -1   7   3   22.00    3.70
   0  -7  -3   45.20    3.10
   0  -7  -3   42.30    2.20
   0   7   3   44.00    4.20
  -1  -7  -3   61.19    2.40
  -1  -7  -3   62.09    2.50
   1   7   3   62.29    5.50
  -2  -7  -3   66.99    2.30
  -2  -7  -3   64.79    2.20
  -3  -7  -3    9.60    1.10
  -3  -7  -3   10.60    1.10
  -3   8   3    3.10    2.50
   2  -8  -3  119.49    3.40
  -2   8   3  112.19    5.30
   1  -8  -3    3.50    0.80
  -1   8   3    5.30    2.60
   0  -8  -3    7.10    1.30
   0   8   3    6.90    3.00
  -1  -8  -3   92.79    2.90
  -1  -8  -3   88.09    2.50
  -2  -8   4   -0.20    0.60
   1   8  -4    4.50    2.40
  -1  -8   4    4.10    0.90
  -1  -8   4    3.20    0.70
   0   8  -4   19.50    3.80
   0  -8   4   16.30    2.10
   0  -8   4   21.40    1.40
  -1   8  -4    3.50    2.40
   1  -8   4    5.80    1.10
  -2   8  -4   36.30    4.30
   2  -8   4   39.30    1.80
   3  -8   4  335.67    7.60
  -3  -7   4   -0.70    0.60
   2   7  -4   -2.40    2.40
  -2  -7   4    0.30    0.90
  -2  -7   4    1.80    0.80
   1   7  -4   90.69    5.20
  -1  -7   4   84.49    2.90
  -1  -7   4   75.39    3.80
   0   7  -4    2.50    1.90
   0  -7   4    3.20    0.90
   0  -7   4    2.50    1.30
  -1   7  -4    1.30    2.20
   1  -7   4    1.20    0.90
  -2   7  -4   10.30    2.60
   2  -7   4   12.40    1.80
   3  -7   4    2.10    0.90
   4  -7   4   -0.70    1.00
  -4  -6   4   47.20    1.80
  -3  -6   4    0.50    0.90
  -3  -6   4    0.70    1.30
  -2  -6   4   10.00    1.90
  -2  -6   4   10.60    1.80
   1   6  -4    1.80    2.10
  -1  -6   4    1.60    1.00
  -1  -6   4   -0.30    1.10
   0   6  -4  105.39    5.40
   0  -6   4  102.29    3.50
   0  -6   4  102.59    3.80
  -1   6  -4  113.89    5.40
   1  -6   4  113.19    4.60
  -2   6  -4    3.20    2.30
   2  -6   4    1.00    1.00
  -3   6  -4   15.90    3.50
   3  -6   4   12.50    1.90
  -4   6  -4    0.40    1.20
  -4   6  -4    2.80    1.10
   4  -6   4    3.00    1.00
  -5   6  -4    1.40    0.80
  -5   6  -4    0.50    0.90
  -4  -5   4  266.77    6.30
  -3  -5   4   15.80    2.10
  -3  -5   4   22.50    2.70
  -2  -5   4    0.70    1.20
  -2  -5   4    1.60    1.20
  -1  -5   4   55.29    2.70
  -1  -5   4   52.49    2.70
   0   5  -4   48.20    3.90
   0  -5   4   49.80    2.60
   0  -5   4   46.20    3.00
  -1   5  -4    6.70    2.10
   1  -5   4    7.10    2.30
   1  -5   4   10.90    1.80
  -2   5  -4   35.60    3.50
   2  -5   4   36.20    2.30
  -3   5  -4   20.40    5.10
  -3   5  -4   17.60    2.50
  -3   5  -4   20.30    2.50
   3  -5   4   20.00    2.10
  -4   5  -4   -0.10    0.90
  -4   5  -4    0.20    0.90
   4  -5   4    2.00    1.20
  -5   5  -4   74.49    2.60
  -5   5  -4   72.09    2.50
  -4  -4   4  188.08    5.40
  -4  -4   4  185.78    7.10
  -3  -4   4    2.90    1.20
  -3  -4   4    4.30    2.30
  -2  -4   4    1.90    2.10
  -2  -4   4    1.40    1.10
  -2  -4   4   -1.70    1.20
  -1  -4   4 1447.76   29.50
  -1  -4   4 1476.35   30.70
  -1  -4   4 1457.65   29.40
   0   4  -4  700.43   16.30
  -1   4  -4  257.57    7.50
   1  -4   4  259.97    6.30
  -2   4  -4    3.40    1.70
  -2   4  -4    1.60    1.70
  -3   4  -4    6.30    1.30
  -3   4  -4    7.40    3.40
  -3   4  -4    8.20    2.10
  -4   4  -4   76.59    3.20
  -4   4  -4   79.59    3.00
  -5   4  -4   26.80    1.70
  -5   4  -4   26.70    1.60
  -6   4  -4  133.59    3.30
  -6   4  -4  136.29    3.40
  -4  -3   4  297.37    9.20
  -4  -3   4  303.47    7.50
  -3  -3   4   53.89    3.00
  -3  -3   4   56.89    3.90
  -2  -3   4   16.60    2.70
  -2  -3   4   16.70    2.60
  -1  -3   4   18.50    2.50
   0   3  -4  372.26    8.90
  -1   3  -4   12.70    1.60
  -1   3  -4   14.00    2.60
  -1   3  -4   11.70    1.40
  -2   3  -4    8.90    2.50
  -3   3  -4   15.00    2.10
  -3   3  -4   12.90    2.10
  -4   3  -4   13.70    1.80
  -4   3  -4   13.60    1.90
  -5   3  -4   82.69    2.80
  -5   3  -4   80.59    3.00
  -6   3  -4   28.20    1.40
  -6   3  -4   26.70    1.30
  -5  -2   4  157.28    6.40
  -4  -2   4   88.99    5.10
  -3  -2   4  775.62   16.90
  -3  -2   4  806.22   18.10
  -2  -2   4   17.20    2.50
   1   2  -4  878.61   17.80
  -1  -2   4  861.21   17.90
  -1  -2   4  767.02   18.40
   0   2  -4 1398.86   27.80
   0  -2   4 1366.46   27.80
  -1   2  -4  433.56    8.90
   1  -2   4  427.26    8.90
  -3   2  -4  534.15   11.60
  -3   2  -4  545.65   11.80
  -3   2  -4  533.65   11.60
  -4   2  -4   -1.10    1.20
  -4   2  -4   -0.60    0.90
  -4   2  -4    1.40    1.10
  -5   2  -4    3.60    1.00
  -5   2  -4    3.50    0.90
  -6   2  -4  275.87    6.20
  -6   2  -4  280.87    6.30
  -6  -1   4   -5.00    5.70
  -5  -1   4   16.40    2.10
  -5  -1   4   21.50    4.20
  -4  -1   4   31.40    2.70
  -4  -1   4   30.20    3.80
  -3  -1   4  177.98    6.00
   2   1  -4  175.78    5.30
  -2  -1   4  168.88    5.50
  -2  -1   4  176.38    5.20
   1   1  -4   14.20    1.20
  -1  -1   4   13.10    1.10
   0   1  -4  633.94   12.90
   0  -1   4  618.74   12.90
  -1   1  -4  359.06    7.50
   1  -1   4  340.27    7.40
   2  -1   4   -0.20    0.70
  -3   1  -4  195.88    5.20
  -3   1  -4  192.18    5.00
  -3   1  -4  184.58    5.10
  -4   1  -4   26.60    2.00
  -4   1  -4   26.40    2.30
  -4   1  -4   27.20    3.00
  -5   1  -4   91.89    3.10
  -5   1  -4   91.89    3.30
  -6   1  -4   -0.30    0.80
  -6   1  -4    0.40    0.70
  -6   0   4   76.59    5.80
  -6   0   4   75.09    2.50
  -5   0   4   21.40    4.60
  -5   0   4   26.30    2.20
  -4   0   4  196.18    5.20
  -4   0   4  191.38    5.40
  -4   0   4  194.08    7.10
  -3   0   4  476.55   11.80
   2   0  -4  946.41   19.20
  -2   0   4  920.41   19.20
  -2   0   4  887.31   19.60
   1   0  -4  301.27    6.70
  -1   0   4  297.27    6.70
   0   0  -4   20.10    1.10
   0   0   4   19.80    1.00
  -1   0  -4  737.73   15.10
   1   0   4  722.93   14.90
   2   0   4    0.90    0.80
  -3   0  -4  194.48    5.30
  -3   0  -4  204.18    5.20
  -3   0  -4  194.48    5.20
  -4   0  -4  143.59    4.30
  -4   0  -4  145.19    4.50
  -4   0  -4  146.79    4.30
  -5   0  -4   91.39    3.50
  -5   0  -4   85.49    3.30
  -5   0  -4   87.19    3.00
  -6   1   4  279.47    6.50
  -6   1   4  290.57    9.20
  -5   1   4   76.89    5.50
  -5   1   4   73.39    2.90
  -5   1   4   75.49    3.00
  -4   1   4    1.00    1.60
  -4   1   4    0.10    1.20
  -4   1   4   -0.10    1.00
   3  -1  -4  190.38    6.50
  -3   1   4  199.48    6.10
  -3   1   4  200.28    6.40
   2  -1  -4   14.00    1.70
  -2   1   4   15.20    2.60
  -2   1   4   15.50    1.50
   1  -1  -4   28.10    1.40
   0  -1  -4   39.10    1.70
   0   1   4   35.90    1.50
  -1  -1  -4  108.09    3.40
   1   1   4  106.69    3.20
   2   1   4  304.47    7.70
  -3  -1  -4  263.87    6.60
  -3  -1  -4  261.17    6.40
  -3  -1  -4  263.57    6.70
   3   1   4  277.07   10.00
  -4  -1  -4    3.30    1.40
  -4  -1  -4    4.50    1.80
  -4  -1  -4    2.80    1.10
  -5  -1  -4   16.80    2.20
  -5  -1  -4   15.50    2.10
  -6   2   4    2.10    0.60
  -6   2   4    2.60    0.90
  -6   2   4    1.60    3.30
  -5   2   4  150.08    4.30
  -5   2   4  139.69    6.60
  -5   2   4  147.29    4.20
  -4   2   4    8.20    1.30
  -4   2   4    6.10    2.40
  -4   2   4    8.00    1.70
  -3   2   4  140.29    4.30
  -3   2   4  129.49    4.00
   2  -2  -4  263.57    6.50
  -2   2   4  259.97    7.20
  -2   2   4  258.97    6.40
   1  -2  -4 1326.07   27.10
  -1   2   4 1341.47   27.00
   0  -2  -4  167.48    4.70
   0   2   4  162.98    4.40
  -1  -2  -4  574.04   13.50
   1   2   4  591.14   13.10
   2   2   4 1073.19   23.50
  -3  -2  -4   17.80    2.30
  -3  -2  -4   22.60    2.90
  -3  -2  -4   17.50    2.00
  -4  -2  -4  153.88    4.40
  -4  -2  -4  155.48    4.70
  -5  -2  -4   70.89    2.70
  -6   3   4  548.65   13.80
  -6   3   4  531.35   11.30
  -6   3   4  536.35   11.40
  -5   3   4  299.27    9.70
  -5   3   4  298.17    7.00
  -5   3   4  298.87    7.20
  -4   3   4   21.60    1.90
  -4   3   4   21.40    2.00
  -4   3   4   19.70    3.70
  -3   3   4  118.59    3.80
  -3   3   4  118.99    5.30
  -3   3   4  117.59    3.70
   2  -3  -4   27.20    3.30
  -2   3   4   24.50    2.70
  -2   3   4   31.60    3.00
   1  -3  -4    2.30    1.70
  -1   3   4   -0.10    1.00
  -1   3   4    1.70    1.60
   0  -3  -4   49.60    3.50
   0   3   4   45.30    3.60
   0   3   4   46.80    2.60
   1   3   4  126.49    5.60
   1   3   4  124.49    5.00
  -2  -3  -4  123.39    3.70
  -2  -3  -4  121.49    3.90
  -3  -3  -4  305.37    7.30
  -3  -3  -4  302.27    7.40
  -4  -3  -4    9.10    1.70
  -4  -3  -4    4.00    1.10
  -6   4   4   30.40    5.70
  -6   4   4   35.00    1.50
  -5   4   4    5.50    1.40
  -5   4   4    4.20    2.20
  -5   4   4    2.70    0.80
  -4   4   4   96.29    3.20
  -4   4   4   93.79    5.20
  -4   4   4   98.19    3.40
  -3   4   4    9.90    1.60
  -3   4   4    8.20    2.30
  -3   4   4    7.00    1.30
  -2   4   4  101.99    4.70
  -2   4   4  106.49    3.50
  -1   4   4   24.10    3.80
   0   4   4  178.08    6.70
   0   4   4  184.68    6.10
  -1  -4  -4  427.66    9.50
  -1  -4  -4  410.76    9.60
   1   4   4  432.16   11.10
  -2  -4  -4   28.50    2.10
  -2  -4  -4   29.80    2.10
   2   4   4   43.30    6.20
  -3  -4  -4  564.64   12.60
  -3  -4  -4  566.14   12.30
  -4  -4  -4    0.10    0.90
  -4  -4  -4   -0.60    0.70
  -6   5   4  187.28    4.30
  -5   5   4   73.59    2.60
  -5   5   4   75.79    4.80
  -4   5   4  144.39    4.10
  -4   5   4  129.29    6.40
  -4   5   4  147.69    4.30
  -3   5   4   57.59    4.50
  -2   5   4   21.40    3.30
   1  -5  -4   99.69    3.70
  -1   5   4  108.09    4.90
   0  -5  -4   99.09    3.40
   0  -5  -4   96.79    4.00
   0   5   4  100.69    5.00
  -1  -5  -4   97.39    3.30
  -1  -5  -4   92.59    3.40
   1   5   4   94.39    5.30
  -2  -5  -4   89.49    3.30
  -2  -5  -4   90.79    3.20
  -3  -5  -4   42.00    2.90
  -3  -5  -4   35.40    2.10
  -4  -5  -4   10.20    1.30
  -4  -5  -4   12.30    1.30
  -5   6   4   97.19    5.20
  -4   6   4   92.69    5.20
  -3   6   4   83.29    5.00
   2  -6  -4   77.99    3.40
   2  -6  -4   83.69    3.50
   1  -6  -4  291.07    7.10
  -1   6   4  292.97    9.00
   0  -6  -4    3.80    1.60
   0  -6  -4    4.00    1.00
   0   6   4    7.30    2.80
  -1  -6  -4    2.90    1.10
  -1  -6  -4    4.90    1.20
   1   6   4    5.80    2.90
  -2  -6  -4  168.08    4.90
  -2  -6  -4  169.18    4.70
  -3  -6  -4    5.20    1.10
   4  -7  -4   25.70    1.80
  -4   7   4   24.20    3.60
  -3   7   4   45.40    4.80
  -2   7   4    3.50    2.60
   1  -7  -4    1.80    1.00
  -1   7   4    1.60    2.40
   0  -7  -4    1.70    1.50
   0  -7  -4    0.00    0.80
   0   7   4    1.60    2.30
  -1  -7  -4    9.50    1.30
  -1  -7  -4   11.80    1.70
   1   7   4    9.10    3.90
  -2  -7  -4   11.50    1.30
  -2  -7  -4   11.20    1.20
  -3   8   4    5.70    2.60
  -2   8   4   83.49    4.80
   1  -8  -4   20.00    1.50
  -1   8   4   22.50    4.20
   0  -8  -4    1.40    0.60
   0   8   4   -2.70    3.70
  -1  -8  -4    4.60    0.90
   1   8  -5    4.40    2.40
  -1  -8   5    2.70    0.80
  -1  -8   5    2.10    0.70
   0   8  -5   19.50    3.80
   0  -8   5   14.50    1.30
   0  -8   5   18.40    2.10
  -1   8  -5   58.49    4.60
   1  -8   5   61.09    2.20
  -2   8  -5   21.00    5.30
   2  -8   5   29.80    1.80
   3  -8   5   -0.90    0.70
   2   7  -5    7.60    2.70
  -2  -7   5    9.20    1.40
  -2  -7   5    7.30    1.60
   1   7  -5    3.20    2.30
  -1  -7   5    0.80    0.90
  -1  -7   5    1.60    0.90
   0   7  -5   15.90    3.40
   0  -7   5   12.90    2.20
   0  -7   5   11.10    1.70
  -1   7  -5   39.30    4.40
   1  -7   5   34.80    2.10
  -2   7  -5    0.20    2.50
   2  -7   5    2.80    1.10
   3  -7   5    1.60    0.80
   4  -7   5   15.10    1.60
  -4  -6   5    1.00    0.80
  -3  -6   5  198.18    5.10
  -2  -6   5    3.00    1.10
  -2  -6   5    2.60    1.20
   1   6  -5    0.50    2.40
  -1  -6   5   -0.80    1.10
  -1  -6   5    0.10    1.00
   0   6  -5  601.04   16.20
   0  -6   5  647.94   13.70
   0  -6   5  637.94   13.80
  -1   6  -5   57.89    4.40
   1  -6   5   55.69    3.70
   1  -6   5   52.19    2.50
  -2   6  -5  123.89    6.20
   2  -6   5  118.89    3.80
  -3   6  -5    2.20    3.90
   3  -6   5   -0.90    0.90
  -4   6  -5    5.20    1.30
  -4   6  -5    5.00    1.20
  -5   6  -5   20.60    1.70
  -5   6  -5   22.10    1.60
  -4  -5   5    1.90    0.90
  -3  -5   5  149.59    4.50
  -2  -5   5   48.60    2.60
  -2  -5   5   44.30    2.70
  -1  -5   5   52.29    3.00
  -1  -5   5   49.99    3.00
   0   5  -5    0.30    1.80
   0  -5   5   -1.40    1.50
   0  -5   5    0.60    1.10
  -1   5  -5   79.79    4.70
   1  -5   5   89.09    3.00
   1  -5   5   82.19    4.20
  -2   5  -5   30.50    3.90
   2  -5   5   33.70    2.20
  -3   5  -5   13.90    2.40
  -3   5  -5   19.20    2.40
  -3   5  -5   18.90    5.70
   3  -5   5   13.00    1.90
  -4   5  -5   11.50    1.70
  -4   5  -5   12.40    1.70
   4  -5   5   11.80    1.90
  -5   5  -5    8.90    1.30
  -5   5  -5    9.90    1.20
  -4  -4   5  145.39    6.30
  -3  -4   5    6.00    2.20
  -3  -4   5    5.50    1.30
  -2  -4   5  581.34   14.30
  -2  -4   5  596.24   12.90
  -2  -4   5  580.44   12.80
  -1  -4   5   11.50    2.60
  -1  -4   5    1.70    1.90
  -1  -4   5    3.60    1.30
   0   4  -5   48.30    4.90
   0  -4   5   43.50    2.50
   0  -4   5   44.50    3.10
  -2   4  -5   71.69    4.50
  -2   4  -5   76.59    3.50
  -2   4  -5   79.29    4.00
  -3   4  -5   30.40    2.40
  -4   4  -5  144.69    4.10
  -4   4  -5  133.39    4.60
  -5   4  -5    8.20    1.30
  -5   4  -5   10.70    1.30
   5  -4   5    7.30    1.40
  -6   4  -5    5.20    0.90
  -6   4  -5    7.30    0.80
  -5  -3   5    7.60    4.00
  -4  -3   5   25.70    3.80
  -4  -3   5   24.20    2.80
  -3  -3   5    9.80    2.80
  -3  -3   5    8.80    2.30
  -2  -3   5  281.17    7.10
  -2  -3   5  300.87    8.20
  -1  -3   5  276.17    7.40
   0   3  -5   25.60    2.90
  -1   3  -5    6.60    1.40
  -1   3  -5   14.90    3.80
  -2   3  -5  136.09    4.20
  -2   3  -5  162.68    9.40
  -3   3  -5    6.10    1.30
  -3   3  -5    9.60    2.00
  -3   3  -5    9.00    2.00
  -4   3  -5  106.59    3.60
  -4   3  -5  109.49    3.60
  -5   3  -5   24.10    2.10
  -6   3  -5   36.60    1.50
  -6   3  -5   36.00    1.40
  -5  -2   5   96.69    5.20
  -4  -2   5  156.18    6.30
  -3  -2   5  214.48    6.80
  -3  -2   5  203.58    6.00
  -2  -2   5  235.98    6.80
  -2  -2   5  235.58    7.20
   1   2  -5  845.12   18.00
  -1  -2   5  842.22   18.00
  -1  -2   5  817.02   17.90
   0   2  -5   46.90    2.10
   0  -2   5   44.30    2.10
  -1   2  -5  298.47    6.60
   1  -2   5  299.97    6.70
  -3   2  -5   40.70    2.40
  -3   2  -5   36.90    2.40
  -3   2  -5   42.90    2.30
  -4   2  -5   96.59    3.40
  -4   2  -5   97.99    3.40
  -4   2  -5   93.19    3.40
  -5   2  -5   43.70    2.20
  -5   2  -5   41.50    2.10
  -6   2  -5   52.29    1.80
  -6   2  -5   52.89    1.90
  -6  -1   5    8.50    3.40
  -5  -1   5  661.93   16.40
  -5  -1   5  672.73   14.20
  -4  -1   5  160.58    6.50
  -3  -1   5   -1.60    1.70
   2   1  -5  356.56    9.20
  -2  -1   5  370.26    9.10
  -2  -1   5  358.06    9.10
   1   1  -5    4.60    1.30
  -1  -1   5    5.10    1.10
   0   1  -5   18.80    1.30
   0  -1   5   18.10    1.20
  -1   1  -5  140.99    3.70
   1  -1   5  143.69    3.60
   2  -1   5   31.40    1.80
  -3   1  -5  224.78    5.80
  -3   1  -5  221.08    5.60
  -3   1  -5  224.98    5.60
  -4   1  -5  151.98    4.30
  -4   1  -5  148.09    4.40
  -4   1  -5  144.69    4.20
  -5   1  -5   -0.60    0.90
  -5   1  -5   -0.50    1.10
  -5   1  -5    1.10    1.00
  -6   1  -5    0.70    0.60
  -6   1  -5    2.10    0.80
  -6   0   5  100.49    5.70
  -6   0   5  100.89    3.00
  -5   0   5    2.90    2.60
  -5   0   5    3.40    1.10
  -4   0   5  217.38    5.60
  -4   0   5  220.88    8.40
  -3   0   5   64.89    3.70
  -3   0   5   66.49    4.80
   2   0  -5  121.99    4.00
  -2   0   5  118.99    3.90
  -2   0   5  120.19    4.50
   1   0  -5  114.69    3.30
  -1   0   5  109.99    3.30
   0   0  -5 1969.40   39.30
   0   0   5 1993.00   39.20
  -1   0  -5   49.30    2.10
   1   0   5   45.20    1.90
   2   0   5  433.66    9.80
  -3   0  -5  646.04   13.60
  -3   0  -5  637.24   13.50
  -3   0  -5  638.64   13.40
  -3   0  -5  596.74   13.70
  -4   0  -5   38.80    2.40
  -4   0  -5   37.00    2.50
  -4   0  -5   40.90    2.70
  -5   0  -5  121.49    3.80
  -5   0  -5  120.39    3.70
  -5   0  -5  120.49    3.80
  -6   1   5  124.49    6.10
  -6   1   5  125.49    3.40
  -5   1   5  947.61   19.20
  -5   1   5  931.21   19.40
  -5   1   5  903.71   21.80
  -4   1   5  568.64   12.10
  -4   1   5  559.34   12.20
  -4   1   5  555.54   15.40
   3  -1  -5  138.79    7.00
  -3   1   5  153.08    5.50
  -3   1   5  152.78    5.80
   2  -1  -5  353.26    8.40
  -2   1   5  337.87    8.70
  -2   1   5  350.96    8.30
   1  -1  -5  139.69    3.90
  -1   1   5  140.19    3.80
   0  -1  -5    6.60    1.20
   0   1   5    5.30    1.00
  -1  -1  -5  146.89    4.50
   1   1   5  138.39    4.10
   2   1   5  257.57    7.10
  -3  -1  -5  163.28    4.80
  -3  -1  -5  162.78    4.90
  -3  -1  -5  168.48    4.60
  -4  -1  -5  161.98    5.00
  -4  -1  -5  170.18    4.80
  -4  -1  -5  166.58    4.60
  -5  -1  -5   15.80    2.00
  -5  -1  -5   17.60    1.90
  -6   2   5    9.50    3.10
  -6   2   5    5.80    1.10
  -5   2   5  167.38    7.10
  -5   2   5  161.38    4.50
  -4   2   5   19.20    1.70
  -3   2   5  505.65   11.00
  -3   2   5  515.05   11.20
  -3   2   5  522.05   12.70
   2  -2  -5    1.60    1.40
  -2   2   5    1.70    2.50
  -2   2   5    3.50    1.80
   1  -2  -5  169.98    5.00
  -1   2   5  181.98    4.80
   0  -2  -5  359.36    8.70
   0   2   5  352.56    8.40
  -1  -2  -5  137.19    5.30
   1   2   5  144.99    4.60
  -2  -2  -5  482.15   10.50
  -2  -2  -5  484.75   10.40
   2   2   5  457.95   12.30
  -3  -2  -5  237.68    6.40
  -3  -2  -5  252.37    6.30
  -3  -2  -5  248.58    6.10
  -4  -2  -5  481.75   10.70
  -4  -2  -5  484.45   10.50
  -4  -2  -5  460.15   10.60
  -5  -2  -5   10.90    1.70
  -6   3   5    0.80    0.60
  -6   3   5    1.10    2.80
  -5   3   5  311.47    9.70
  -5   3   5  301.27    7.20
  -5   3   5  302.77    7.40
  -4   3   5   84.79    3.10
  -4   3   5   89.79    3.00
  -4   3   5   80.69    5.00
  -3   3   5  319.97    9.80
  -3   3   5  321.17    7.30
  -3   3   5  314.47    7.50
   2  -3  -5   36.90    4.50
  -2   3   5   43.90    3.40
  -2   3   5   39.00    3.50
   1  -3  -5   45.60    4.00
  -1   3   5   48.80    3.50
  -1   3   5   49.50    3.00
   0   3   5  305.87    8.00
   0   3   5  292.47    8.20
   1   3   5  294.37    8.60
  -2  -3  -5  198.38    5.20
  -2  -3  -5  200.18    5.30
  -3  -3  -5   80.19    3.00
  -3  -3  -5   75.29    3.00
  -4  -3  -5    1.90    1.20
  -4  -3  -5    3.10    0.90
  -5  -3  -5   -0.40    1.10
  -6   4   5   13.30    3.40
  -6   4   5   19.40    1.20
  -5   4   5  206.98    5.90
  -5   4   5  203.18    8.30
  -5   4   5  207.58    5.40
  -4   4   5  454.15   10.20
  -4   4   5  449.66   10.10
  -3   4   5  156.28    6.30
  -3   4   5  154.48    4.50
  -3   4   5  155.58    4.30
  -2   4   5  356.66    9.70
  -1   4   5  620.84   15.20
  -1   4   5  625.44   14.60
   0  -4  -5  578.84   12.70
   0   4   5  600.14   14.00
  -1  -4  -5  152.78    4.40
  -1  -4  -5  154.28    4.30
   1   4   5  150.08    6.40
  -2  -4  -5    1.10    0.90
  -2  -4  -5    2.20    1.10
  -3  -4  -5  152.08    4.40
  -3  -4  -5  150.08    4.30
  -4  -4  -5   56.99    2.20
  -4  -4  -5   58.29    2.40
  -6   5   5   15.00    1.20
  -5   5   5    2.70    2.20
  -5   5   5    2.90    0.90
  -4   5   5   27.40    2.30
  -4   5   5   25.00    3.70
  -3   5   5  170.88    7.00
  -2   5   5  204.78    7.30
   1  -5  -5   54.49    2.90
   1  -5  -5   55.39    3.30
  -1   5   5   50.49    4.00
   0  -5  -5    3.60    1.60
   0  -5  -5    3.90    1.10
   0   5   5    2.10    2.40
  -1  -5  -5    9.30    2.00
   1   5   5   11.20    3.30
  -2  -5  -5   20.20    3.20
  -2  -5  -5   24.60    1.90
  -3  -5  -5   44.40    2.00
  -3  -5  -5   42.10    2.10
  -4  -5  -5   23.60    1.50
  -4  -5  -5   24.90    1.40
  -5   6   5    7.20    2.60
  -4   6   5   88.59    5.00
  -3   6   5   21.00    4.00
   2  -6  -5   14.20    2.50
  -2   6   5    9.00    2.50
   1  -6  -5  182.88    5.10
  -1   6   5  183.48    8.10
   0  -6  -5   11.30    1.80
   0  -6  -5    8.10    1.60
   0   6   5    7.60    2.60
  -1  -6  -5   19.50    1.80
  -1  -6  -5   18.80    2.10
   1   6   5   17.50    4.10
  -2  -6  -5   19.90    1.70
  -2  -6  -5   17.60    1.50
  -3  -6  -5   50.49    1.90
  -3  -6  -5   51.49    2.00
   4  -7  -5  173.28    4.30
  -4   7   5  174.88    6.40
   3  -7  -5  142.69    4.30
  -3   7   5  145.39    6.40
  -2   7   5  133.19    6.00
   1  -7  -5  281.67    6.90
  -1   7   5  276.97    8.90
   0  -7  -5  130.99    4.40
   0   7   5  124.89    6.30
  -1  -7  -5  601.84   12.90
  -1  -7  -5  625.44   13.00
  -2  -7  -5   30.60    1.40
  -2  -7  -5   30.20    1.60
  -3   8   5    0.00    2.20
  -2   8   5   25.10    4.20
   1  -8  -5   44.10    1.90
  -1   8   5   41.30    5.20
   0  -8  -5  136.19    3.40
  -1  -8  -5    1.00    0.50
   1   8  -6    8.40    2.60
  -1  -8   6    8.90    1.20
   0   8  -6   -1.60    2.40
   0  -8   6    0.40    1.70
   0  -8   6    0.30    0.60
  -1   8  -6  227.18    7.70
   1  -8   6  232.18    5.50
   2  -8   6    0.50    0.70
   3  -8   6   48.00    1.70
  -3  -7   6    1.10    0.60
   2   7  -6   45.00    4.20
  -2  -7   6   48.10    2.30
  -2  -7   6   43.60    2.00
   1   7  -6   57.19    4.70
  -1  -7   6   49.60    2.30
  -1  -7   6   52.69    2.40
   0   7  -6   44.30    4.00
   0  -7   6   42.60    2.50
  -1   7  -6   -1.10    2.60
   1  -7   6    0.70    0.70
   1  -7   6    1.80    1.70
  -2   7  -6   16.90    5.00
   2  -7   6   15.40    1.40
   3  -7   6   34.10    1.70
   4  -7   6    7.60    1.40
  -4  -6   6    5.30    0.90
  -3  -6   6   57.19    2.40
  -2  -6   6    6.20    1.20
   1   6  -6  251.07    8.50
  -1  -6   6  257.27    6.40
  -1  -6   6  246.28    7.60
   0   6  -6   -3.20    2.30
   0  -6   6    0.10    1.20
   0  -6   6   -0.30    1.00
  -1   6  -6   -1.70    2.30
   1  -6   6    0.10    1.70
   1  -6   6    0.40    0.90
  -2   6  -6  148.29    6.90
   2  -6   6  151.08    4.30
   3  -6   6    2.30    0.90
  -4   6  -6    8.10    1.70
   4  -6   6    8.20    1.40
  -4  -5   6   46.80    2.20
  -3  -5   6   19.50    2.00
  -2  -5   6    0.80    1.00
  -2  -5   6   -1.40    1.40
  -1  -5   6  200.58    5.70
  -1  -5   6  216.58    5.60
   0   5  -6  121.19    5.60
   0  -5   6  130.99    4.10
   0  -5   6  130.79    4.30
  -1   5  -6    0.90    2.30
   1  -5   6    7.70    1.80
   1  -5   6    3.00    1.30
  -2   5  -6    3.50    2.90
   2  -5   6    2.80    1.10
  -3   5  -6   38.80    2.60
  -3   5  -6   33.50    2.70
   3  -5   6   35.70    2.10
  -4   5  -6   13.00    1.70
  -5   5  -6   60.09    2.10
  -5   5  -6   61.89    2.00
  -4  -4   6  107.59    5.50
  -4  -4   6  108.99    3.60
  -3  -4   6  262.57    8.50
  -3  -4   6  260.77    6.70
  -2  -4   6   94.19    3.60
  -2  -4   6   91.69    4.70
  -1  -4   6   19.50    2.50
  -1  -4   6   18.20    3.20
  -1  -4   6   13.80    2.80
   0  -4   6  268.37    6.90
   0  -4   6  280.87    6.70
  -1   4  -6    4.30    2.00
   1  -4   6    6.50    1.90
  -2   4  -6  183.88    5.20
  -2   4  -6  154.58    7.50
  -2   4  -6  189.28    7.30
  -3   4  -6   86.39    3.30
  -3   4  -6   88.29    3.30
  -4   4  -6   37.70    2.20
  -4   4  -6   37.90    2.20
  -5   4  -6   36.90    1.80
  -5   4  -6   40.30    2.00
   5  -4   6   38.20    2.10
  -5  -3   6   44.20    6.00
  -4  -3   6  959.90   20.10
  -4  -3   6  971.60   23.50
  -3  -3   6  217.88    7.30
  -2  -3   6   12.80    2.70
  -2  -3   6   11.60    3.10
  -1  -3   6   81.89    3.80
   0   3  -6    5.30    2.00
   0  -3   6    4.50    1.60
  -1   3  -6    3.80    2.90
  -2   3  -6  100.29    3.70
  -2   3  -6   99.39    3.40
  -3   3  -6    3.70    1.10
  -3   3  -6    3.30    1.20
  -3   3  -6    3.20    1.10
  -4   3  -6  117.59    3.80
  -4   3  -6  123.29    3.80
  -5   3  -6   67.19    2.50
  -5   3  -6   68.19    2.40
  -6   3  -6    0.80    0.50
  -6   3  -6    0.90    0.50
  -5  -2   6  176.58    7.00
  -4  -2   6    7.40    2.40
  -3  -2   6  139.19    5.60
  -3  -2   6  145.69    5.00
  -2  -2   6   50.39    3.30
  -2  -2   6   49.00    4.10
   1   2  -6   68.69    3.60
  -1  -2   6   67.49    3.20
  -1  -2   6   65.59    3.50
   0   2  -6   11.30    1.90
   0  -2   6   15.70    1.80
  -1   2  -6  904.41   18.30
   1  -2   6  867.91   18.20
  -3   2  -6  188.18    5.00
  -3   2  -6  187.48    5.00
  -3   2  -6  193.98    5.20
  -4   2  -6  156.08    4.40
  -4   2  -6  150.18    4.50
  -4   2  -6  155.98    4.40
  -5   2  -6  105.09    3.30
  -5   2  -6   99.49    3.20
  -6   2  -6   59.59    1.80
  -6   2  -6   56.89    1.90
  -6  -1   6    8.60    3.20
  -5  -1   6  159.28    6.60
  -5  -1   6  162.28    4.60
  -4  -1   6 1075.19   22.10
  -4  -1   6 1073.19   24.20
  -3  -1   6  712.83   16.80
  -3  -1   6  742.73   15.30
  -2  -1   6  549.54   12.90
  -2  -1   6  558.54   13.10
   1   1  -6  602.54   13.40
  -1  -1   6  620.04   13.50
   0   1  -6  239.58    5.80
   0  -1   6  229.68    5.80
  -1   1  -6  112.29    3.50
   1  -1   6  112.79    3.30
   2  -1   6  183.78    5.00
  -3   1  -6  118.79    3.60
  -3   1  -6  107.49    4.90
  -3   1  -6  115.19    3.60
  -3   1  -6  117.29    3.90
  -4   1  -6   82.49    3.20
  -4   1  -6   81.09    3.00
  -4   1  -6   80.49    3.00
  -5   1  -6   46.40    2.30
  -5   1  -6   50.49    2.30
  -5   1  -6   47.50    2.20
  -6   1  -6   19.40    1.80
  -6   1  -6   15.90    1.20
  -6   0   6    8.10    1.40
  -6   0   6   11.60    2.90
  -5   0   6   12.00    3.00
  -5   0   6   12.20    1.70
  -4   0   6  385.46   10.80
  -4   0   6  365.06    9.20
  -3   0   6  125.69    5.10
  -3   0   6  128.69    3.90
  -3   0   6  132.09    6.60
   2   0  -6 2000.50   40.00
  -2   0   6 1919.01   39.90
  -2   0   6 1970.60   40.00
   1   0  -6  161.18    4.50
  -1   0   6  155.58    4.50
   0   0  -6    5.40    1.30
   0   0   6    5.50    1.10
  -1   0  -6  893.21   18.70
   1   0   6  877.41   18.40
   2   0   6    9.10    1.70
  -3   0  -6  230.68    5.80
  -3   0  -6  224.38    5.60
  -3   0  -6  224.48    6.20
  -3   0  -6  226.28    6.00
  -4   0  -6  334.77    7.80
  -4   0  -6  320.97    7.60
  -4   0  -6  317.87    8.20
  -4   0  -6  323.37    7.90
  -5   0  -6  217.68    5.40
  -5   0  -6  214.98    5.50
  -5   0  -6  222.28    5.40
  -6   1   6   77.29    2.50
  -6   1   6   79.29    5.10
  -5   1   6   26.10    2.00
  -5   1   6   26.80    4.40
  -5   1   6   27.40    2.20
  -4   1   6  339.97    7.70
  -4   1   6  351.36   10.00
  -4   1   6  301.67    8.60
  -3   1   6  155.58    5.70
  -3   1   6  154.38    6.80
  -3   1   6  151.98    4.30
   2  -1  -6  565.44   13.10
  -2   1   6  570.94   13.30
  -2   1   6  588.94   13.00
   1  -1  -6    7.60    1.60
  -1   1   6    6.60    1.40
   0  -1  -6   50.29    2.50
   0   1   6   52.79    2.30
  -1  -1  -6  397.16   10.00
   1   1   6  413.36    9.50
   2   1   6  399.86   10.30
  -3  -1  -6  134.29    4.40
  -3  -1  -6  136.79    5.00
  -3  -1  -6  133.09    4.00
  -3  -1  -6  129.69    4.10
  -4  -1  -6   27.20    2.80
  -4  -1  -6   30.00    2.40
  -4  -1  -6   28.80    2.00
  -5  -1  -6    2.60    1.10
  -5  -1  -6    0.40    0.90
  -6   2   6  214.88    7.60
  -6   2   6  210.08    5.20
  -5   2   6   82.69    3.00
  -5   2   6   83.89    3.10
  -5   2   6   78.59    5.30
  -4   2   6  252.77    6.60
  -4   2   6  258.07    6.30
  -4   2   6  260.47    8.50
  -3   2   6 1636.54   33.80
  -3   2   6 1542.55   31.90
  -3   2   6 1611.24   32.00
   2  -2  -6  208.48    6.60
  -2   2   6  206.98    6.50
  -2   2   6  203.68    6.20
   1  -2  -6  949.11   21.20
  -1   2   6  978.80   21.00
  -1   2   6 1063.19   22.10
   0  -2  -6 2630.54   53.69
   0   2   6 2699.13   53.29
   1   2   6  521.15   12.40
  -2  -2  -6  515.95   11.30
  -2  -2  -6  509.55   11.30
  -2  -2  -6  520.35   11.20
  -3  -2  -6    1.50    1.10
  -3  -2  -6   -0.50    0.90
  -4  -2  -6   57.19    2.90
  -4  -2  -6   55.99    2.50
  -4  -2  -6   59.39    3.10
  -5  -2  -6  120.49    3.30
  -6   3   6   36.00    4.50
  -6   3   6   29.10    1.60
  -5   3   6   33.10    4.00
  -5   3   6   35.70    2.00
  -5   3   6   34.80    2.10
  -4   3   6   15.10    1.80
  -4   3   6   17.10    3.50
  -4   3   6   16.70    1.70
  -3   3   6  165.68    4.60
  -3   3   6  169.48    4.50
  -3   3   6  168.58    6.50
  -2   3   6  810.72   17.90
  -2   3   6  752.92   19.20
  -1   3   6  705.43   16.00
  -1   3   6  716.53   16.00
   0   3   6  337.77    9.10
   0   3   6  359.06    9.40
  -1  -3  -6   33.00    2.20
  -1  -3  -6   26.30    2.40
  -2  -3  -6  107.79    3.50
  -2  -3  -6  103.29    4.10
  -2  -3  -6  101.49    3.50
  -3  -3  -6   38.90    2.40
  -3  -3  -6   38.90    2.20
  -4  -3  -6   61.09    2.40
  -4  -3  -6   65.09    2.70
  -5  -3  -6   11.20    1.60
  -6   4   6   20.10    4.70
  -6   4   6   20.80    1.20
  -5   4   6   30.20    2.00
  -5   4   6   36.80    4.10
  -4   4   6   -0.20    1.00
  -4   4   6    0.60    0.90
  -4   4   6    1.90    2.00
  -3   4   6  135.39    4.30
  -3   4   6  138.79    6.10
  -2   4   6  135.09    5.60
   1  -4  -6    9.40    2.20
  -1   4   6    8.20    2.20
   0  -4  -6  285.37    7.20
   0  -4  -6  287.27    6.80
   0  -4  -6  283.77    7.10
   0   4   6  269.27    9.50
  -1  -4  -6    2.70    1.00
  -1  -4  -6    0.30    1.10
  -2  -4  -6   23.20    2.00
  -2  -4  -6   22.50    2.10
  -3  -4  -6   28.80    2.00
  -3  -4  -6   32.70    2.30
  -4  -4  -6   71.79    2.50
  -4  -4  -6   72.19    2.40
  -6   5   6   48.40    1.80
  -5   5   6   20.80    1.60
  -5   5   6   25.30    3.50
  -4   5   6    5.50    1.20
  -4   5   6    7.00    2.30
  -3   5   6  524.85   15.20
  -2   5   6  206.18    8.60
   1  -5  -6  223.98    6.00
   1  -5  -6  220.18    5.80
  -1   5   6  222.98    7.60
   0  -5  -6  664.03   14.30
   0  -5  -6  658.03   14.20
   0   5   6  649.54   15.80
  -1  -5  -6  400.16    9.00
  -1  -5  -6  382.46    9.10
  -2  -5  -6 1049.40   21.70
  -2  -5  -6 1041.30   21.60
  -3  -5  -6   20.70    1.50
  -3  -5  -6   19.50    1.50
  -4  -5  -6   44.50    1.60
  -4  -5  -6   40.20    2.00
  -5   6   6   13.60    3.70
  -4   6   6   -1.30    2.10
   3  -6  -6   19.30    1.80
  -3   6   6   16.90    4.00
   2  -6  -6   -2.00    1.30
  -2   6   6    1.70    2.30
   1  -6  -6   48.40    2.70
  -1   6   6   48.10    4.60
   0  -6  -6   87.39    3.60
   0  -6  -6   83.89    3.10
   0   6   6   79.99    5.80
  -1  -6  -6  346.07    8.00
  -1  -6  -6  339.27    8.00
  -2  -6  -6    3.30    0.90
  -2  -6  -6    1.70    0.70
  -3  -6  -6   43.10    1.70
  -3  -6  -6   40.50    1.60
   4  -7  -6    4.90    1.20
  -4   7   6    1.30    2.20
   3  -7  -6    5.50    1.40
  -3   7   6   -0.80    2.80
  -2   7   6   22.40    4.30
   1  -7  -6   56.69    2.50
  -1   7   6   54.19    5.00
   0  -7  -6   93.79    3.00
   0   7   6   95.49    7.40
  -1  -7  -6  265.57    6.20
  -1  -7  -6  255.17    6.00
  -2  -7  -6  242.58    5.40
  -2  -7  -6  233.98    5.40
  -2   8   6    2.80    3.30
   1  -8  -6   -1.20    1.00
  -1  -8  -6   42.00    1.50
  -1  -8   7   19.20    1.50
  -1  -8   7   18.10    1.50
   0   8  -7   65.09    5.00
   0  -8   7   67.29    2.20
   0  -8   7   69.59    2.70
   1  -8   7    0.10    0.60
   2  -8   7    2.00    0.60
   3  -8   7   41.00    1.50
  -3  -7   7   83.59    2.40
   2   7  -7   13.20    3.50
  -2  -7   7   19.60    1.50
   1   7  -7    1.30    2.00
  -1  -7   7    1.00    1.00
  -1  -7   7   -0.20    0.90
   0   7  -7   87.69    5.10
   0  -7   7   95.59    3.30
   0  -7   7   95.29    3.10
  -1   7  -7   40.80    4.80
   1  -7   7   38.40    2.80
   1  -7   7   38.40    1.90
   2  -7   7    0.50    0.80
   3  -7   7    2.70    0.80
   4  -7   7    8.90    1.30
  -4  -6   7   37.70    2.00
  -3  -6   7   81.49    2.80
  -2  -6   7  215.58    5.70
  -2  -6   7  212.58    5.60
   1   6  -7   22.10    4.10
  -1  -6   7   25.70    2.20
  -1  -6   7   22.90    2.20
   0   6  -7    1.80    2.50
   0  -6   7    1.40    1.20
   0  -6   7    0.90    1.30
  -1   6  -7   77.09    5.40
   1  -6   7   75.89    3.60
   1  -6   7   75.29    2.90
  -2   6  -7    5.70    3.50
   2  -6   7    8.70    1.60
  -3   6  -7   51.29    3.70
  -4   6  -7   30.50    1.90
   4  -6   7   32.60    1.60
  -4  -5   7  116.69    3.40
  -3  -5   7  910.61   19.10
  -2  -5   7  165.48    5.10
  -2  -5   7  175.18    5.00
  -1  -5   7   23.20    2.20
  -1  -5   7   24.00    2.40
   0   5  -7   -0.10    2.30
   0  -5   7    0.40    1.40
   0  -5   7    1.70    1.20
  -1   5  -7   14.50    4.10
   1  -5   7   16.70    1.90
  -2   5  -7    1.90    1.60
   2  -5   7    1.30    0.90
  -3   5  -7   41.40    2.90
  -3   5  -7   52.99    2.70
   3  -5   7   50.79    2.50
  -4   5  -7    1.60    1.00
  -4   5  -7    0.50    0.80
   4  -5   7    2.60    0.90
  -5   5  -7   59.29    2.50
  -5   5  -7   62.19    2.00
   5  -5   7   61.99    2.30
  -4  -4   7  205.58    7.30
  -4  -4   7  210.98    5.50
  -3  -4   7   31.80    2.40
  -3  -4   7   26.90    3.60
  -2  -4   7   84.19    4.70
  -2  -4   7   76.09    3.30
  -1  -4   7    3.70    2.20
  -1  -4   7    8.70    2.10
  -1  -4   7    3.60    1.60
   0  -4   7   64.29    3.10
   0  -4   7   68.99    3.00
  -1   4  -7    0.10    1.60
  -1   4  -7    3.40    2.40
   1  -4   7   -0.70    1.70
  -2   4  -7  161.08    4.80
   2  -4   7  157.88    5.70
  -3   4  -7   -0.40    1.00
  -3   4  -7   -0.30    1.30
  -4   4  -7   63.99    2.70
  -4   4  -7   62.49    2.60
  -5   4  -7    9.50    1.20
  -5   4  -7    7.70    1.10
   5  -4   7   10.20    1.50
  -5  -3   7    8.10    2.40
  -4  -3   7  125.99    4.40
  -4  -3   7  116.99    5.60
  -3  -3   7  966.10   20.00
  -3  -3   7  940.81   21.70
  -2  -3   7  488.65   11.00
  -2  -3   7  489.15   12.20
  -1  -3   7  403.06   11.40
  -1  -3   7  420.36    9.50
   0   3  -7  338.07    9.90
   0  -3   7  361.06    9.40
  -2   3  -7   47.70    2.70
  -2   3  -7   48.10    2.50
  -2   3  -7   45.80    3.00
   2  -3   7   57.89    3.90
  -3   3  -7  150.98    4.40
  -3   3  -7  144.79    4.20
  -3   3  -7  144.29    4.30
  -4   3  -7   62.09    3.40
  -4   3  -7   67.49    2.80
  -5   3  -7   28.00    1.70
  -5   3  -7   30.30    1.70
  -5  -2   7   21.30    3.40
  -4  -2   7   23.40    2.90
  -4  -2   7   16.00    3.40
  -3  -2   7  540.25   11.70
  -3  -2   7  532.25   13.50
  -3  -2   7  523.35   12.00
  -2  -2   7  411.96   10.40
  -1  -2   7 1776.82   36.90
  -1  -2   7 1795.82   36.50
   0   2  -7  128.79    4.60
   0  -2   7  127.99    4.30
  -1   2  -7   64.19    3.20
   1  -2   7   62.79    3.00
  -2   2  -7  656.73   13.60
  -2   2  -7  639.14   13.70
  -2   2  -7  627.04   13.60
  -3   2  -7   10.60    1.80
  -3   2  -7    7.50    1.70
  -3   2  -7    9.80    2.00
  -4   2  -7   53.19    2.60
  -4   2  -7   53.09    2.50
  -4   2  -7   49.10    2.50
  -5   2  -7  218.68    5.50
  -5   2  -7  223.98    5.40
  -6   2  -7   49.00    1.60
  -6   2  -7   49.40    1.70
  -6  -1   7   26.00    4.50
  -5  -1   7  134.99    6.10
  -4  -1   7   46.50    4.10
  -4  -1   7   52.59    2.70
  -3  -1   7  274.07    8.30
  -3  -1   7  276.17    6.70
  -2  -1   7  275.77    7.70
  -2  -1   7  286.57    8.20
   1   1  -7  265.37    7.20
  -1  -1   7  281.77    8.50
  -1  -1   7  261.97    7.10
   0   1  -7   35.10    2.40
   0  -1   7   38.20    2.20
  -1   1  -7   -0.80    1.30
   1  -1   7   -0.40    1.00
  -2   1  -7  136.09    4.40
   2  -1   7  120.89    4.60
  -3   1  -7  194.68    5.70
  -3   1  -7  195.78    5.10
  -3   1  -7  198.48    5.20
  -3   1  -7  203.88    5.50
  -4   1  -7   51.99    2.60
  -4   1  -7   49.10    2.30
  -4   1  -7   48.40    2.50
  -5   1  -7    2.00    0.80
  -5   1  -7    3.70    1.00
  -5   1  -7    2.00    0.90
  -6   1  -7    1.10    0.70
  -6   0   7   34.20    1.70
  -6   0   7   32.10    4.20
  -5   0   7  319.77    9.80
  -5   0   7  307.57    7.40
  -4   0   7  165.38    4.60
  -4   0   7  166.48    6.70
  -3   0   7  202.98    5.20
  -3   0   7  193.28    6.60
  -2   0   7 3099.99   61.59
  -2   0   7 3052.09   61.89
   1   0  -7   28.00    2.50
  -1   0   7   32.70    2.10
   0   0  -7 1033.10   21.60
  -1   0  -7 3035.50   61.39
   1   0   7 3123.89   61.09
  -2   0  -7  110.89    3.60
  -2   0  -7  115.79    3.80
   2   0   7  120.19    4.90
  -3   0  -7  478.65   10.90
  -3   0  -7  478.15   10.70
  -3   0  -7  488.95   10.60
  -3   0  -7  484.75   10.90
  -4   0  -7    5.50    1.20
  -4   0  -7    8.40    1.70
  -4   0  -7    4.60    1.80
  -4   0  -7    6.30    1.40
  -5   0  -7    6.10    1.40
  -5   0  -7    8.30    1.60
  -5   0  -7    7.00    1.20
  -6   1   7   23.90    1.40
  -6   1   7   19.00    4.00
  -5   1   7    7.30    2.60
  -5   1   7    6.70    1.60
  -4   1   7   44.80    2.40
  -4   1   7   37.80    3.20
  -3   1   7   34.40    2.50
  -3   1   7   37.70    2.20
  -3   1   7   32.20    3.20
  -2   1   7 1096.89   23.80
  -2   1   7 1130.29   23.80
   1  -1  -7 1846.72   38.10
  -1   1   7 1893.51   37.90
   0  -1  -7 1689.23   34.70
   0   1   7 1689.33   34.40
  -1  -1  -7  693.73   16.70
   1   1   7  759.82   16.10
  -2  -1  -7   97.89    3.50
  -2  -1  -7   96.49    3.70
  -2  -1  -7   95.39    3.20
   2   1   7   91.19    5.60
  -3  -1  -7  292.47    7.20
  -3  -1  -7  277.37    7.40
  -3  -1  -7  284.67    7.30
  -3  -1  -7  271.27    7.30
  -4  -1  -7   30.30    2.70
  -4  -1  -7   31.50    2.30
  -4  -1  -7   32.50    2.00
  -5  -1  -7   58.99    2.30
  -5  -1  -7   60.39    2.30
  -6   2   7   35.60    1.80
  -6   2   7   34.60    4.50
  -5   2   7    4.70    2.50
  -5   2   7    2.50    0.80
  -4   2   7   33.40    2.20
  -4   2   7   22.80    3.70
  -4   2   7   30.10    2.10
  -3   2   7   13.80    1.90
  -3   2   7   15.00    1.90
  -3   2   7   23.60    3.40
  -2   2   7   75.49    4.00
  -2   2   7   71.99    4.40
   1  -2  -7  472.05   12.30
  -1   2   7  492.95   11.40
  -1   2   7  461.05   11.60
   0   2   7   10.60    2.40
   1   2   7  313.07    8.80
  -2  -2  -7    7.30    1.60
  -2  -2  -7    4.70    1.10
  -2  -2  -7    3.10    1.10
  -3  -2  -7    1.70    1.40
  -3  -2  -7    2.00    1.20
  -3  -2  -7    1.80    0.90
  -4  -2  -7   29.40    2.60
  -4  -2  -7   28.30    2.30
  -4  -2  -7   28.20    1.80
  -5  -2  -7   52.59    2.00
  -6   3   7   82.99    5.00
  -6   3   7   70.09    2.30
  -5   3   7  114.79    3.50
  -5   3   7  106.99    5.60
  -4   3   7   56.49    2.50
  -4   3   7   56.29    4.50
  -4   3   7   54.69    2.60
  -3   3   7    1.30    1.10
  -3   3   7    0.80    2.00
  -2   3   7 1238.58   27.20
  -2   3   7 1233.68   26.60
  -1   3   7   77.09    4.60
  -1   3   7   77.09    4.50
  -1  -3  -7 1040.50   21.30
  -1  -3  -7 1025.40   21.10
  -1  -3  -7 1036.00   21.20
  -2  -3  -7  692.23   14.80
  -3  -3  -7 1144.29   23.70
  -3  -3  -7 1145.19   23.70
  -3  -3  -7 1175.08   24.10
  -4  -3  -7    9.60    1.70
  -4  -3  -7    8.30    1.20
  -5  -3  -7   27.60    2.20
  -6   4   7   21.10    5.40
  -6   4   7   20.60    1.30
  -5   4   7   18.50    3.50
  -5   4   7   16.90    1.40
  -4   4   7   27.70    3.80
  -4   4   7   24.90    2.20
  -3   4   7    5.00    1.60
  -3   4   7    6.70    2.50
  -2   4   7   41.80    4.10
   1  -4  -7   15.80    2.20
  -1   4   7   14.20    2.80
   0  -4  -7  109.19    3.90
   0  -4  -7  112.29    4.10
   0  -4  -7  109.79    3.70
   0   4   7  112.49    6.20
  -1  -4  -7  189.18    5.10
  -1  -4  -7  184.18    5.10
  -1  -4  -7  194.98    5.50
  -2  -4  -7  602.64   13.20
  -2  -4  -7  589.24   12.90
  -3  -4  -7    2.90    0.90
  -3  -4  -7    2.70    0.90
  -4  -4  -7   27.00    1.70
  -4  -4  -7   27.50    1.40
  -5   5   7   32.20    1.80
  -5   5   7   27.10    3.80
  -4   5   7   40.30    4.20
  -4   5   7   42.60    2.60
  -3   5   7   13.80    3.80
   2  -5  -7    1.50    1.10
  -2   5   7    3.40    2.40
   1  -5  -7   73.29    3.30
   1  -5  -7   68.69    3.10
  -1   5   7   67.29    5.40
   0  -5  -7  101.29    3.50
   0  -5  -7   90.09    3.90
   0  -5  -7  104.19    3.90
   0   5   7  102.09    6.30
  -1  -5  -7  140.59    4.30
  -1  -5  -7  143.29    4.20
  -2  -5  -7  274.47    6.60
  -2  -5  -7  268.27    6.70
  -3  -5  -7  174.88    4.60
  -3  -5  -7  176.88    4.70
  -4  -5  -7    5.00    0.90
  -4  -5  -7    1.00    0.70
   5  -6  -7   46.50    1.70
  -5   6   7   45.50    4.10
   4  -6  -7   -0.20    0.70
  -4   6   7    0.60    2.10
   3  -6  -7   16.20    1.80
  -3   6   7   12.10    2.80
   2  -6  -7   61.29    2.80
  -2   6   7   63.39    4.90
   1  -6  -7   -1.10    1.30
   1  -6  -7   -0.50    2.40
  -1   6   7    0.30    2.70
   0  -6  -7    1.60    1.60
   0  -6  -7    1.30    0.90
   0   6   7    5.10    4.00
  -1  -6  -7  211.28    5.50
  -1  -6  -7  209.58    5.40
  -2  -6  -7   28.90    1.50
  -2  -6  -7   27.90    1.80
  -3  -6  -7   19.00    1.40
  -3  -6  -7   18.90    1.10
   4  -7  -7    3.30    1.00
  -4   7   7    0.70    2.60
   3  -7  -7   10.40    1.90
  -3   7   7   12.30    3.50
  -2   7   7   75.19    5.40
   1  -7  -7    3.00    1.10
  -1   7   7    2.80    3.30
   0  -7  -7    2.00    0.80
  -1  -7  -7  142.79    3.70
  -1  -7  -7  138.19    3.80
  -2  -7  -7    9.30    1.00
  -2  -7  -7    9.50    1.30
   0  -8  -7   66.49    2.10
  -1  -8   8   97.19    2.70
   0  -8   8    7.50    1.90
   0  -8   8    8.10    1.40
   1  -8   8    0.50    0.60
   2  -8   8   20.10    1.50
   2   7  -8  611.24   14.30
  -2  -7   8  583.54   12.50
   1   7  -8  102.99    5.90
  -1  -7   8  113.99    3.30
  -1  -7   8  112.99    3.40
   0   7  -8   25.00    4.60
   0  -7   8   29.60    1.90
   0  -7   8   33.70    2.10
  -1   7  -8   10.50    4.10
   1  -7   8   16.70    2.50
   1  -7   8   11.00    1.40
   2  -7   8    9.00    1.20
   3  -7   8    1.20    0.60
  -3  -6   8  168.18    4.60
  -2  -6   8   51.29    2.50
   1   6  -8   33.90    4.30
  -1  -6   8   33.30    2.40
  -1  -6   8   32.20    2.30
   0   6  -8   11.10    3.10
   0  -6   8   12.40    1.90
  -1   6  -8   35.00    5.50
   1  -6   8   22.70    2.00
   1  -6   8   28.30    2.80
   2  -6   8    0.00    0.80
  -3   6  -8    8.70    2.20
   3  -6   8   14.10    1.50
  -4   6  -8   -1.30    1.10
   4  -6   8    0.70    0.70
  -4  -5   8   11.30    1.60
  -3  -5   8   58.79    2.70
  -2  -5   8  631.94   14.30
  -1  -5   8  187.78    5.30
  -1  -5   8  189.38    5.40
   0   5  -8  200.98    7.30
   0  -5   8  199.38    5.40
   0  -5   8  198.08    5.60
  -1   5  -8  145.99    6.80
   1  -5   8  135.19    4.60
   1  -5   8  136.99    4.10
  -2   5  -8   30.00    2.80
   2  -5   8   34.30    2.10
   2  -5   8   30.10    3.60
  -3   5  -8    6.00    1.90
  -3   5  -8    9.00    2.00
   3  -5   8    8.10    1.60
  -4   5  -8   94.99    3.00
  -4   5  -8   94.59    3.00
   4  -5   8   94.69    2.90
  -5   5  -8   35.80    1.60
  -5   5  -8   32.40    1.40
   5  -5   8   33.70    1.90
  -4  -4   8   58.19    4.50
  -4  -4   8   54.09    2.70
  -3  -4   8   23.70    2.30
  -3  -4   8   28.40    3.90
  -2  -4   8  354.06   10.00
  -2  -4   8  357.56    8.50
  -1  -4   8  471.55   10.60
  -1  -4   8  461.95   10.60
  -1  -4   8  462.75   11.80
   0  -4   8  596.64   13.10
   0  -4   8  606.34   13.00
  -1   4  -8   58.99    3.10
   1  -4   8   52.49    3.30
  -2   4  -8   92.89    4.10
   2  -4   8   95.39    4.40
  -3   4  -8  221.68    5.80
  -3   4  -8  213.68    5.80
  -4   4  -8   39.40    3.00
  -4   4  -8   36.30    2.10
  -5   4  -8    7.20    1.10
  -5   4  -8    8.80    1.10
   5  -4   8    6.20    1.40
  -5  -3   8   34.10    3.90
  -4  -3   8  156.78    6.40
  -4  -3   8  152.98    5.00
  -3  -3   8   52.39    3.00
  -3  -3   8   49.00    3.90
  -2  -3   8  144.59    4.60
  -2  -3   8  136.09    5.50
  -1  -3   8  104.39    3.80
  -1  -3   8  101.99    4.50
   0  -3   8    3.10    2.80
   0  -3   8    1.10    1.20
  -1   3  -8   68.19    3.10
   1  -3   8   66.69    3.40
  -2   3  -8   19.30    2.50
  -2   3  -8   16.50    1.90
  -2   3  -8   16.40    2.30
   2  -3   8   16.20    3.00
  -3   3  -8   27.00    2.10
  -3   3  -8   25.40    2.20
  -3   3  -8   27.00    2.00
  -4   3  -8   36.40    2.20
  -4   3  -8   35.70    2.10
  -5   3  -8   15.20    1.30
  -5   3  -8   12.30    1.20
  -5  -2   8   94.09    5.00
  -4  -2   8  261.17    9.60
  -3  -2   8  214.68    6.20
  -3  -2   8  207.08    7.10
  -2  -2   8   33.40    3.10
  -2  -2   8   37.70    3.40
  -1  -2   8 1947.81   40.30
  -1  -2   8 1930.01   39.50
   0   2  -8  128.99    5.90
   0  -2   8  141.39    4.90
   1  -2   8  354.56    9.00
  -2   2  -8  966.40   20.40
  -2   2  -8 1020.10   20.30
  -2   2  -8  978.70   20.40
  -3   2  -8    3.40    1.10
  -3   2  -8    8.20    1.60
  -3   2  -8    6.60    1.20
  -4   2  -8  202.28    5.20
  -4   2  -8  195.58    5.30
  -4   2  -8  195.28    5.40
  -5   2  -8    8.80    1.30
  -5   2  -8    9.80    1.20
  -6  -1   8    2.00    2.80
  -5  -1   8   10.90    2.60
  -5  -1   8   12.30    1.80
  -4  -1   8    1.20    2.20
  -4  -1   8    0.30    1.10
  -3  -1   8   36.00    2.40
  -3  -1   8   36.00    3.70
  -2  -1   8   35.70    3.40
  -2  -1   8   48.90    5.30
  -1  -1   8 1679.13   34.00
  -1  -1   8 1591.34   33.50
   0   1  -8 1565.14   32.90
   0  -1   8 1628.44   32.90
  -1   1  -8  954.20   20.90
   1  -1   8  969.70   20.50
  -2   1  -8  560.04   12.20
  -2   1  -8  557.64   12.10
  -2   1  -8  556.84   12.30
  -2   1  -8  562.54   12.00
  -3   1  -8  158.98    4.50
  -3   1  -8  160.08    4.60
  -3   1  -8  155.88    4.90
  -4   1  -8  360.26    8.40
  -4   1  -8  360.66    8.60
  -4   1  -8  370.26    8.50
  -5   1  -8   14.40    1.60
  -5   1  -8   12.60    1.40
  -5   1  -8   11.90    1.30
  -6   0   8    5.40    2.40
  -5   0   8   33.20    4.30
  -5   0   8   29.80    2.00
  -4   0   8   10.40    1.70
  -4   0   8    7.70    2.60
  -3   0   8    5.90    1.10
  -3   0   8    8.60    2.30
  -2   0   8   15.40    3.50
  -2   0   8   12.70    2.90
   1   0  -8   -1.40    1.70
  -1   0   8    1.60    1.10
   0   0  -8  538.85   12.70
   0   0   8  551.24   12.40
  -1   0  -8   14.30    4.10
   1   0   8   11.50    2.60
  -2   0  -8  106.99    3.60
  -2   0  -8  107.29    3.80
  -2   0  -8   98.39    3.70
  -2   0  -8  102.19    3.30
   2   0   8  100.09    6.30
  -3   0  -8   49.10    3.50
  -3   0  -8   53.39    2.60
  -3   0  -8   48.70    2.50
  -4   0  -8    2.90    1.00
  -4   0  -8    1.90    1.20
  -4   0  -8    9.00    2.30
  -4   0  -8    2.40    0.90
  -5   0  -8   16.70    1.50
  -5   0  -8   15.60    1.40
  -5   0  -8   14.80    2.10
  -6   1   8   16.10    3.70
  -6   1   8   15.20    1.20
  -5   1   8  158.28    6.70
  -5   1   8  156.48    4.40
  -4   1   8  107.39    5.50
  -4   1   8  112.19    3.60
  -3   1   8  127.19    3.80
  -3   1   8  132.59    5.30
  -2   1   8    3.90    2.10
  -2   1   8   -2.30    2.00
  -1   1   8 1697.73   35.10
   0   1   8   32.60    2.80
   1   1   8  574.84   13.70
  -2  -1  -8  808.52   17.10
  -2  -1  -8  848.62   17.10
  -2  -1  -8  798.92   17.40
  -2  -1  -8  823.02   17.20
  -3  -1  -8  789.32   17.30
  -3  -1  -8  813.32   17.20
  -3  -1  -8  829.82   17.10
  -3  -1  -8  822.92   17.30
  -4  -1  -8  840.72   17.90
  -4  -1  -8  861.21   18.00
  -4  -1  -8  862.11   17.80
  -5  -1  -8    1.40    0.80
  -5  -1  -8    2.10    1.00
  -6   2   8   10.10    2.70
  -6   2   8    7.50    1.00
  -5   2   8   60.59    2.50
  -5   2   8   61.29    5.10
  -4   2   8   46.60    2.40
  -4   2   8   46.20    4.00
  -3   2   8   43.40    3.90
  -3   2   8   43.30    2.40
  -2   2   8   12.40    2.90
  -2   2   8   12.30    3.10
  -1   2   8  228.68    7.60
  -1   2   8  234.38    7.10
   0   2   8   64.59    4.10
  -1  -2  -8  142.89    4.10
  -1  -2  -8  141.49    4.30
  -1  -2  -8  138.49    4.40
  -2  -2  -8  325.57    7.90
  -2  -2  -8  329.57    7.70
  -2  -2  -8  334.87    7.90
  -3  -2  -8  612.84   13.20
  -3  -2  -8  614.24   13.40
  -3  -2  -8  606.64   13.30
  -4  -2  -8    9.50    2.10
  -4  -2  -8    4.20    1.10
  -5  -2  -8   12.90    1.40
  -6   3   8   38.50    1.60
  -6   3   8   36.30    4.30
  -5   3   8   19.40    5.20
  -5   3   8   18.20    1.70
  -4   3   8  171.68    9.10
  -4   3   8  187.48    5.00
  -3   3   8   77.79    3.00
  -3   3   8   78.19    6.60
  -2   3   8   33.30    3.00
  -2   3   8   44.30    3.90
   1  -3  -8   18.30    2.10
  -1   3   8   18.40    4.30
   0  -3  -8  126.69    4.40
   0  -3  -8  107.09    4.30
   0  -3  -8  111.99    3.80
  -1  -3  -8  172.78    4.90
  -1  -3  -8  168.18    4.80
  -1  -3  -8  173.58    4.70
  -2  -3  -8  107.09    3.50
  -2  -3  -8  114.39    4.00
  -2  -3  -8  105.69    3.70
  -3  -3  -8  175.08    4.90
  -3  -3  -8  169.38    4.70
  -3  -3  -8  166.58    5.00
  -4  -3  -8   81.49    2.80
  -4  -3  -8   82.49    2.60
   6  -4  -8  132.29    3.20
  -6   4   8  127.49    3.20
  -5   4   8   -2.30    2.00
  -5   4   8   -0.50    0.70
  -4   4   8  104.99    5.70
  -4   4   8  110.09    3.60
  -3   4   8   -0.40    1.80
  -3   4   8   -0.50    1.40
  -2   4   8   56.19    4.50
   1  -4  -8  101.99    3.40
  -1   4   8   95.69    5.80
   0  -4  -8    7.30    1.70
   0  -4  -8    3.50    1.40
   0  -4  -8    8.50    1.50
  -1  -4  -8   54.49    3.10
  -1  -4  -8   51.69    2.70
  -1  -4  -8   53.29    2.60
  -2  -4  -8  209.78    5.50
  -2  -4  -8  202.88    5.80
  -2  -4  -8  213.38    5.70
  -4  -4  -8   23.40    1.30
  -4  -4  -8   26.10    1.50
  -5   5   8  358.26    9.80
  -5   5   8  330.37    7.50
  -4   5   8   36.30    2.60
  -4   5   8   39.00    4.30
  -3   5   8    1.60    2.10
   2  -5  -8   18.40    2.00
  -2   5   8   15.30    3.40
   1  -5  -8  258.67    6.60
   1  -5  -8  261.57    6.40
  -1   5   8  257.87    9.00
   0  -5  -8   32.30    3.10
   0  -5  -8   26.00    2.30
   0  -5  -8   28.00    2.90
  -1  -5  -8    7.50    1.70
  -1  -5  -8    4.70    1.20
  -2  -5  -8  193.18    5.00
  -2  -5  -8  194.78    5.20
  -3  -5  -8    8.20    1.10
  -3  -5  -8   10.70    1.30
   5  -6  -8    3.80    0.90
   4  -6  -8   14.00    1.30
  -4   6   8   23.30    5.90
   3  -6  -8   12.10    1.70
  -3   6   8   13.60    3.60
   2  -6  -8   17.30    2.00
  -2   6   8   29.50    4.80
   1  -6  -8   11.20    2.40
   1  -6  -8    7.70    1.60
  -1   6   8    8.20    3.60
   0  -6  -8  106.69    4.00
   0  -6  -8  108.99    3.50
  -1  -6  -8  108.19    3.30
  -1  -6  -8  111.09    3.50
  -2  -6  -8   11.70    1.20
  -2  -6  -8   11.60    1.60
  -3  -6  -8    0.60    0.60
  -3  -6  -8   -0.10    0.40
   4  -7  -8   25.40    1.60
   3  -7  -8    1.20    1.10
  -3   7   8   -1.50    2.60
  -2   7   8   35.10    5.40
   1  -7  -8  157.18    5.20
   0  -7  -8    3.60    0.90
  -1  -7  -8    1.00    0.60
  -1  -7  -8    2.90    1.80
  -2  -7  -8   10.30    1.30
  -2  -7  -8    7.00    0.90
   0  -8   9   14.70    1.30
   0  -8   9   16.30    2.10
   1  -8   9   22.90    1.30
   2  -8   9    9.90    1.00
   2   7  -9   29.60    4.20
  -2  -7   9   33.70    1.60
   1   7  -9  267.87    8.20
  -1  -7   9  269.37    6.60
  -1  -7   9  263.27    6.10
   0   7  -9   67.59    5.80
   0  -7   9   74.69    2.60
   0  -7   9   75.09    2.80
   1  -7   9   80.79    3.10
   1  -7   9   80.49    2.70
   2  -7   9   45.50    2.00
   3  -7   9    9.40    1.00
   3   6  -9   79.99    4.60
  -3  -6   9   75.29    2.50
   2   6  -9   20.00    4.10
  -2  -6   9   18.70    1.70
   1   6  -9  138.29    6.20
  -1  -6   9  127.99    4.10
   0   6  -9  276.17    9.00
   0  -6   9  292.57    7.00
   0  -6   9  289.87    7.10
   1  -6   9  140.69    4.50
   1  -6   9  137.59    4.10
   2  -6   9   29.30    1.80
  -3   6  -9   72.59    3.00
   3  -6   9   73.49    2.50
  -4   6  -9   46.90    2.10
   4  -6   9   49.60    1.70
  -4  -5   9   30.60    1.90
  -3  -5   9   99.49    3.30
  -2  -5   9   16.90    2.10
  -1  -5   9   33.70    2.80
  -1  -5   9   36.00    2.80
   0   5  -9   50.69    5.60
   0  -5   9   59.59    3.00
   0  -5   9   54.69    2.70
   1  -5   9   15.90    1.90
   1  -5   9   15.50    2.50
  -2   5  -9   52.59    2.90
   2  -5   9   53.49    2.40
   2  -5   9   44.40    3.40
  -3   5  -9    9.60    1.80
   3  -5   9   10.10    1.50
  -4   5  -9   20.60    1.70
  -4   5  -9   17.80    1.50
   4  -5   9   17.90    1.40
  -4  -4   9  144.89    4.40
  -4  -4   9  151.38    6.00
  -3  -4   9  137.39    5.90
  -3  -4   9  136.69    4.40
  -2  -4   9  171.88    6.70
  -2  -4   9  173.48    5.20
  -1  -4   9    3.40    1.30
  -1  -4   9    4.90    1.90
   0   4  -9  519.95   11.80
   0  -4   9  524.75   11.80
   0  -4   9  541.45   11.60
  -1   4  -9  225.68    5.90
   1  -4   9  219.58    6.10
  -2   4  -9   96.09    3.50
   2  -4   9   83.49    4.00
  -3   4  -9  286.27    6.90
  -3   4  -9  273.87    7.00
  -4   4  -9    0.10    0.70
  -4   4  -9   -0.10    0.90
  -5   4  -9   44.90    1.70
  -5   4  -9   44.70    1.60
   5  -4   9   45.50    1.80
  -5  -3   9    1.10    2.10
  -3  -3   9   12.40    3.30
  -3  -3   9   18.80    2.60
   2   3  -9   12.10    2.80
  -2  -3   9   13.20    2.50
  -2  -3   9    5.80    2.10
   1   3  -9    3.20    1.50
  -1  -3   9    5.00    1.30
  -1  -3   9    4.60    2.10
   0   3  -9  813.42   16.80
   0  -3   9  784.32   19.70
   0  -3   9  810.82   17.00
  -1   3  -9  585.34   12.60
   1  -3   9  582.64   12.80
  -2   3  -9  300.37    7.30
  -2   3  -9  295.47    7.30
  -2   3  -9  297.07    7.20
   2  -3   9  293.67    7.40
  -3   3  -9  241.98    6.20
  -3   3  -9  237.58    6.00
  -3   3  -9  245.28    6.10
   3  -3   9  234.18    6.60
  -4   3  -9  172.68    4.60
  -4   3  -9  168.08    4.70
  -5   3  -9  265.17    6.10
  -5   3  -9  276.07    6.20
  -5  -2   9    7.30    2.00
  -4  -2   9    3.20    2.20
  -3  -2   9   38.60    4.10
  -3  -2   9   44.90    3.90
  -2  -2   9   -1.30    1.50
  -2  -2   9    3.20    1.80
  -1  -2   9   23.20    3.40
  -1  -2   9   17.80    2.70
   0  -2   9   21.20    2.50
   0  -2   9   18.00    3.50
  -1   2  -9  141.99    4.30
  -1   2  -9  139.99    4.10
   1  -2   9  144.79    7.10
  -2   2  -9   -1.20    1.20
  -2   2  -9    3.10    1.00
  -2   2  -9    2.40    1.00
  -3   2  -9   38.80    2.40
  -3   2  -9   39.40    2.20
  -3   2  -9   36.70    2.30
  -4   2  -9  114.09    3.50
  -4   2  -9  115.19    3.60
  -4   2  -9  113.09    3.70
  -5   2  -9   13.40    1.20
  -5   2  -9   11.50    1.30
  -5  -1   9   38.80    4.00
  -4  -1   9  221.18    5.70
  -4  -1   9  214.58    7.60
  -3  -1   9   29.90    2.30
  -3  -1   9   28.30    3.80
  -2  -1   9  130.79    5.30
  -1  -1   9   12.60    3.40
  -1  -1   9   10.80    2.60
   0  -1   9  614.74   14.30
  -1   1  -9   64.29    3.00
  -1   1  -9   65.39    3.20
   1  -1   9   63.49    4.30
  -2   1  -9  280.87    6.70
  -2   1  -9  294.97    7.00
  -2   1  -9  283.37    6.90
  -2   1  -9  280.27    7.10
  -3   1  -9  380.96    8.70
  -3   1  -9  389.56    9.00
  -3   1  -9  375.46    8.90
  -4   1  -9  564.94   12.50
  -4   1  -9  561.44   12.40
  -4   1  -9  574.94   12.30
  -5   1  -9  422.06    9.30
  -5   1  -9  427.76    9.20
  -5   1  -9  434.46    9.30
  -6   0   9   75.09    4.50
  -5   0   9   55.79    4.70
  -4   0   9  105.39    3.40
  -4   0   9   99.49    5.30
  -3   0   9  164.68    4.50
  -3   0   9  156.08    6.20
  -2   0   9   45.90    3.80
  -2   0   9   47.40    2.60
  -1   0   9    2.60    3.10
  -1   0   9    1.50    1.70
   0   0   9  516.75   12.40
  -1   0  -9  117.19    4.00
   1   0   9  120.59    5.30
  -2   0  -9   49.10    2.70
  -2   0  -9   53.79    2.80
  -2   0  -9   54.39    2.90
  -2   0  -9   54.19    2.50
  -3   0  -9  330.77    7.80
  -3   0  -9  326.87    8.00
  -3   0  -9  336.37    7.90
  -3   0  -9  327.37    8.00
  -4   0  -9  370.76    8.50
  -4   0  -9  375.26    8.60
  -4   0  -9  367.06    8.70
  -4   0  -9  381.46    8.70
  -5   0  -9   10.20    1.20
  -5   0  -9    9.70    1.30
  -6   1   9    6.00    2.40
  -6   1   9    4.30    0.70
  -5   1   9   37.20    2.10
  -5   1   9   40.40    4.00
  -4   1   9  166.98    7.30
  -4   1   9  168.08    4.70
  -3   1   9  620.34   13.10
  -3   1   9  594.34   14.80
  -2   1   9   56.09    4.10
  -2   1   9   58.09    2.70
  -1   1   9   58.69    4.00
   0   1   9   13.10    3.10
  -1  -1  -9   29.90    2.50
  -1  -1  -9   23.20    2.20
  -1  -1  -9   26.80    2.50
  -2  -1  -9  131.29    4.90
  -2  -1  -9  146.29    4.10
  -2  -1  -9  145.59    4.20
  -2  -1  -9  141.79    4.40
  -3  -1  -9   85.59    3.20
  -3  -1  -9   79.39    4.00
  -3  -1  -9   87.39    3.40
  -3  -1  -9   85.19    3.00
  -4  -1  -9   63.09    3.10
  -4  -1  -9   67.69    3.50
  -4  -1  -9   66.19    2.50
  -5  -1  -9   25.90    1.60
  -5  -1  -9   25.70    1.60
  -6   2   9    8.20    2.70
  -6   2   9    8.80    1.20
  -5   2   9  315.77   10.00
  -5   2   9  308.27    7.40
  -4   2   9   29.70    2.20
  -3   2   9  211.68    7.30
  -3   2   9  211.18    5.50
  -2   2   9    7.40    2.50
  -2   2   9    7.40    1.30
   1  -2  -9  157.48    4.30
   0  -2  -9  103.49    3.40
  -1  -2  -9   26.80    2.30
  -1  -2  -9   33.00    2.60
  -1  -2  -9   33.00    2.20
  -2  -2  -9  163.68    4.70
  -2  -2  -9  159.68    5.00
  -2  -2  -9  162.28    4.50
  -3  -2  -9  107.79    3.70
  -3  -2  -9  102.19    3.30
  -3  -2  -9  102.69    3.70
  -4  -2  -9    3.50    1.20
  -4  -2  -9    6.70    1.60
  -4  -2  -9    5.50    1.20
  -5  -2  -9   23.90    1.40
   6  -3  -9    8.90    1.20
  -6   3   9    9.20    2.80
  -6   3   9    7.30    1.00
  -5   3   9   72.79    5.00
  -5   3   9   69.19    2.60
  -4   3   9  610.64   15.70
  -4   3   9  622.04   13.30
  -3   3   9    9.40    2.10
  -3   3   9    9.80    2.70
  -2   3   9   -0.30    1.50
  -2   3   9   -0.20    2.10
   1  -3  -9    1.40    1.10
  -1   3   9    4.00    3.50
   0  -3  -9  760.82   16.20
   0  -3  -9  778.62   16.10
   0  -3  -9  770.02   16.30
  -1  -3  -9  108.39    3.50
  -1  -3  -9  109.59    3.70
  -1  -3  -9  107.19    3.80
  -2  -3  -9    3.60    1.30
  -2  -3  -9    5.20    1.30
  -2  -3  -9    4.80    1.00
  -3  -3  -9  165.18    4.90
  -3  -3  -9  171.58    4.80
  -3  -3  -9  169.78    4.60
  -4  -3  -9    2.10    0.60
  -4  -3  -9    2.20    0.80
   6  -4  -9   62.19    1.90
  -5   4   9  340.67    7.60
  -5   4   9  332.67    9.70
  -4   4   9    3.10    1.10
  -4   4   9    1.10    2.40
  -3   4   9   24.50    2.70
  -3   4   9   29.60    4.10
   2  -4  -9   32.50    2.10
  -2   4   9   36.80    4.60
   1  -4  -9    3.10    1.20
  -1   4   9    4.80    3.60
   0  -4  -9   41.60    3.20
   0  -4  -9   40.30    2.50
   0  -4  -9   43.30    2.80
  -1  -4  -9  227.48    5.90
  -1  -4  -9  241.48    6.10
  -1  -4  -9  233.58    6.20
  -2  -4  -9  138.99    4.40
  -2  -4  -9  135.29    4.20
  -2  -4  -9  138.09    4.00
  -3  -4  -9   25.80    1.70
  -3  -4  -9   23.90    1.60
  -4  -4  -9    1.40    0.70
  -4  -4  -9    0.10    0.90
   5  -5  -9    1.10    0.60
  -5   5   9   -0.20    2.10
   4  -5  -9   14.80    1.40
  -4   5   9   15.70    3.60
   3  -5  -9   83.69    3.00
  -3   5   9   89.49    5.40
   2  -5  -9   -0.10    1.00
  -2   5   9    2.60    3.20
   1  -5  -9   72.69    3.00
  -1   5   9   69.19    6.70
   0  -5  -9  160.78    4.80
   0  -5  -9  162.78    5.00
   0  -5  -9  163.18    4.70
  -1  -5  -9    5.20    1.20
  -1  -5  -9    7.00    1.60
  -2  -5  -9    2.30    0.90
  -2  -5  -9    3.30    0.80
  -3  -5  -9    4.30    1.10
   5  -6  -9  202.38    4.50
   4  -6  -9    3.50    0.80
  -4   6   9    1.40    2.50
   3  -6  -9   54.39    2.30
  -3   6   9   53.59    4.80
  -2   6   9    0.10    3.20
   0  -6  -9   42.40    3.10
  -1  -6  -9   97.39    3.00
  -1  -6  -9   96.59    3.10
  -2  -6  -9   51.89    2.00
   4  -7  -9    3.10    1.00
  -3   7   9    6.50    3.40
  -2   7   9   99.09   10.40
   0  -7  -9   71.49    2.40
  -1  -7  -9    1.10    0.90
   1  -8  10  128.99    3.10
  -2  -7  10   51.59    2.70
   1   7 -10   -5.80    3.50
  -1  -7  10    2.40    1.30
  -1  -7  10    0.40    0.80
   0  -7  10    9.30    1.60
   0  -7  10    7.30    1.40
   1  -7  10   42.90    2.30
   1  -7  10   40.40    1.80
   2  -7  10   18.90    1.20
   3  -7  10   28.10    1.30
   3   6 -10  102.79    5.40
  -3  -6  10  112.59    3.10
   2   6 -10   22.00    4.80
  -2  -6  10   23.00    1.70
   1   6 -10   93.19    5.90
  -1  -6  10   92.19    3.40
  -1  -6  10  109.79    4.50
   0   6 -10   17.40    5.30
   0  -6  10   14.80    2.10
   0  -6  10   15.20    2.00
   1  -6  10   85.79    3.10
   2  -6  10  141.79    3.90
  -3   6 -10   19.80    2.10
   3  -6  10   24.90    1.40
   4  -6  10   81.49    2.30
  -4  -5  10    4.10    1.20
  -3  -5  10    3.40    1.10
  -2  -5  10   24.40    2.20
  -1  -5  10    0.50    2.30
  -1  -5  10   -2.30    1.40
   0   5 -10   -8.10    3.50
   0  -5  10   -0.40    1.20
   0  -5  10    0.90    1.20
  -1   5 -10  284.97    7.40
   1  -5  10  306.57    7.90
   1  -5  10  289.97    7.40
  -2   5 -10  144.59    4.40
   2  -5  10  141.89    4.20
   2  -5  10  146.19    4.70
  -3   5 -10  136.79    3.90
   3  -5  10  133.09    3.80
  -4   5 -10   87.29    2.70
   4  -5  10   89.69    2.60
  -4  -4  10    4.90    1.40
  -3  -4  10    9.30    2.00
  -3  -4  10    4.70    2.40
  -2  -4  10   69.09    5.30
  -2  -4  10   66.49    3.30
  -1  -4  10    0.80    1.20
   0   4 -10   12.30    2.70
   0  -4  10   10.60    2.10
   0  -4  10   17.60    2.40
  -1   4 -10   14.90    2.30
   1  -4  10   12.60    2.40
  -2   4 -10   21.60    2.20
   2  -4  10   15.30    2.80
  -3   4 -10    2.80    0.90
  -3   4 -10    4.00    1.40
  -4   4 -10   27.50    1.70
  -4   4 -10   26.80    1.60
  -5   4 -10   96.19    2.40
  -5   4 -10   93.29    2.50
   5  -4  10   90.99    2.50
  -5  -3  10    7.70    2.50
  -4  -3  10   68.99    4.50
   3   3 -10  119.69    5.50
  -3  -3  10  114.09    5.60
  -3  -3  10  112.69    4.20
   2   3 -10    4.30    1.50
  -2  -3  10    2.10    2.20
  -2  -3  10    2.60    1.30
   1   3 -10   55.99    3.10
  -1  -3  10   56.69    3.00
  -1  -3  10   62.59    4.70
   0   3 -10    3.70    1.10
   0  -3  10    3.20    1.40
  -1   3 -10  108.09    3.60
   1  -3  10  108.79    3.80
  -2   3 -10   12.90    2.10
  -2   3 -10   18.50    1.90
  -2   3 -10   15.50    2.60
   2  -3  10   23.30    2.60
  -3   3 -10  138.89    4.00
  -3   3 -10  136.09    4.10
  -3   3 -10  132.59    4.20
   3  -3  10  133.99    4.60
  -4   3 -10  120.99    3.50
  -4   3 -10  114.59    3.60
  -5   3 -10  263.37    5.90
  -5   3 -10  272.17    6.00
  -5  -2  10  123.59    5.30
  -4  -2  10  147.79    6.20
  -3  -2  10   59.19    4.30
  -3  -2  10   52.39    3.90
  -2  -2  10  278.57    8.40
  -2  -2  10  283.17    7.30
   1   2 -10   19.50    2.20
  -1  -2  10   13.10    4.00
  -1  -2  10   11.10    2.50
   0   2 -10    4.20    1.20
   0  -2  10    3.00    3.30
   0  -2  10    6.00    1.30
  -1   2 -10  317.37    7.30
  -1   2 -10  291.27    7.40
  -1   2 -10  296.67    7.20
  -2   2 -10   43.70    2.50
  -2   2 -10   49.90    2.40
  -2   2 -10   45.50    2.60
  -3   2 -10    4.60    1.00
  -3   2 -10    5.10    1.20
  -3   2 -10    7.80    1.30
  -4   2 -10  191.18    5.40
  -4   2 -10  207.38    5.60
  -4   2 -10  198.38    5.10
  -5   2 -10  127.19    3.30
  -5   2 -10  128.49    3.40
  -5  -1  10    2.70    2.20
  -4  -1  10    3.50    2.20
  -3  -1  10  493.95   12.90
  -2  -1  10  752.32   16.70
  -2  -1  10  803.42   17.90
  -1  -1  10   17.60    4.70
  -1  -1  10   16.60    2.90
   0   1 -10   48.60    2.50
   0  -1  10   47.10    4.90
  -1   1 -10    0.70    1.10
  -1   1 -10    0.20    1.10
  -1   1 -10    1.20    1.40
   1  -1  10    5.10    3.40
  -2   1 -10    5.90    1.20
  -2   1 -10    9.80    2.20
  -2   1 -10    4.60    1.20
  -2   1 -10    6.70    1.30
  -3   1 -10   59.29    2.80
  -3   1 -10   58.49    2.80
  -3   1 -10   54.99    2.40
  -4   1 -10   56.09    2.30
  -4   1 -10   54.39    2.70
  -4   1 -10   63.39    3.20
  -5   1 -10   15.40    1.80
  -5   1 -10   16.80    1.30
  -5   1 -10   18.30    1.20
  -5   0  10    0.70    0.80
  -5   0  10    0.80    2.50
  -4   0  10  486.05   10.70
  -4   0  10  472.85   12.90
  -3   0  10  137.59    4.10
  -3   0  10  135.39    6.00
   2   0 -10  215.68    5.90
  -2   0  10  224.18    7.40
   0   0 -10  190.58    5.00
   0   0  10  187.38    7.10
  -1   0 -10    8.50    1.40
  -1   0 -10    8.40    2.20
  -1   0 -10    6.10    1.30
  -1   0 -10   10.30    2.30
  -2   0 -10   18.90    2.20
  -2   0 -10   15.80    2.20
  -2   0 -10   12.70    1.90
  -2   0 -10   15.90    1.80
  -3   0 -10  156.28    4.60
  -3   0 -10  157.68    4.40
  -3   0 -10  158.98    4.80
  -3   0 -10  163.68    4.80
  -4   0 -10   17.20    2.10
  -5   0 -10   22.10    1.70
  -5   0 -10   20.10    1.30
  -6   1  10   19.20    3.70
   5  -1 -10   27.70    2.70
  -5   1  10   27.30    4.00
  -5   1  10   27.70    1.70
  -4   1  10  222.98    8.00
  -4   1  10  216.08    5.60
  -3   1  10  648.14   16.00
  -3   1  10  669.13   14.10
   2  -1 -10   -2.00    1.30
  -2   1  10    0.40    2.10
  -2   1  10    2.00    1.00
   1  -1 -10    6.30    1.50
   0  -1 -10    2.80    1.60
   0  -1 -10    3.00    1.50
   0  -1 -10    3.20    1.20
  -1  -1 -10 1172.28   23.80
  -1  -1 -10 1145.39   23.60
  -1  -1 -10 1166.98   23.60
  -1  -1 -10 1148.09   23.70
  -2  -1 -10  129.99    4.00
  -2  -1 -10  127.99    4.10
  -2  -1 -10  124.99    4.70
  -2  -1 -10  121.89    3.90
  -3  -1 -10    1.10    1.70
  -3  -1 -10    7.30    1.90
  -3  -1 -10    4.00    1.00
  -3  -1 -10    4.30    1.10
  -4  -1 -10   81.19    2.90
  -4  -1 -10   83.89    3.00
  -4  -1 -10   82.39    2.70
  -5  -1 -10    0.20    0.70
  -5  -1 -10    1.50    0.90
  -6   2  10    1.40    2.40
  -5   2  10  138.89    3.90
  -5   2  10  146.19    6.80
  -4   2  10  525.85   14.00
  -4   2  10  534.65   11.80
  -3   2  10    7.10    1.80
  -3   2  10    1.60    2.10
   2  -2 -10   41.20    2.30
  -2   2  10   40.30    4.60
  -2   2  10   46.00    2.60
   1  -2 -10   30.30    2.10
   0  -2 -10    4.30    1.10
   0  -2 -10    3.40    1.60
   0  -2 -10    4.60    2.00
   0  -2 -10    1.30    1.80
  -1  -2 -10   90.59    3.30
  -1  -2 -10   91.49    3.30
  -1  -2 -10   94.69    3.50
  -2  -2 -10  305.57    7.30
  -2  -2 -10  307.37    7.30
  -2  -2 -10  297.67    7.50
  -3  -2 -10  131.79    4.10
  -3  -2 -10  127.29    4.00
  -3  -2 -10  126.59    4.10
  -4  -2 -10   20.20    1.80
  -4  -2 -10   19.40    1.30
  -4  -2 -10   18.30    1.60
   6  -3 -10   71.19    2.20
  -5   3  10  125.99    3.60
  -5   3  10  125.19    5.90
  -4   3  10    0.60    0.90
  -4   3  10    2.50    2.10
  -3   3  10  105.19    5.50
  -3   3  10  104.69    3.60
   2  -3 -10  119.89    3.70
  -2   3  10  118.39    5.90
   1  -3 -10    7.80    1.70
   0  -3 -10   35.00    3.00
   0  -3 -10   28.20    2.90
   0  -3 -10   31.60    2.10
  -1  -3 -10   73.19    3.20
  -1  -3 -10   72.39    2.90
  -2  -3 -10    8.40    1.90
  -2  -3 -10    7.10    1.40
  -2  -3 -10    6.70    1.20
  -3  -3 -10    7.80    1.90
  -3  -3 -10    8.20    1.40
  -4  -3 -10   32.70    1.70
  -4  -3 -10   33.40    1.70
   5  -4 -10   75.39    2.40
  -5   4  10   75.99    2.50
  -5   4  10   83.09    4.80
  -4   4  10  319.17   10.10
  -4   4  10  326.27    7.50
   3  -4 -10   12.30    1.70
  -3   4  10   13.80    4.10
   2  -4 -10   73.79    2.90
  -2   4  10   75.69    5.50
   1  -4 -10    4.10    1.30
   0  -4 -10  103.49    3.50
   0  -4 -10   98.59    4.00
   0  -4 -10  102.39    3.70
  -1  -4 -10   83.59    3.00
  -1  -4 -10   85.59    3.30
  -1  -4 -10   84.29    3.40
  -2  -4 -10   90.89    3.10
  -2  -4 -10   94.79    3.40
  -2  -4 -10   91.09    3.20
  -3  -4 -10   83.49    3.00
  -3  -4 -10   84.39    2.60
  -4  -4 -10    8.30    1.10
  -4  -4 -10   10.80    0.90
   5  -5 -10  221.98    5.20
  -5   5  10  219.48    7.30
   4  -5 -10   32.20    1.70
  -4   5  10   33.40    4.50
   3  -5 -10    0.80    0.90
  -3   5  10    1.60    2.80
   2  -5 -10    4.70    1.10
  -2   5  10    4.60    3.00
   1  -5 -10  246.38    6.10
   0  -5 -10  560.64   12.10
   0  -5 -10  558.34   12.10
   0  -5 -10  556.54   12.30
  -1  -5 -10  101.29    3.40
  -1  -5 -10   94.49    3.60
  -1  -5 -10   99.79    3.20
  -2  -5 -10   13.00    1.30
  -2  -5 -10   13.00    1.60
  -3  -5 -10   18.90    1.10
  -3  -5 -10   17.80    1.30
   4  -6 -10   16.00    1.30
  -4   6  10   25.60    4.50
   3  -6 -10  109.69    3.20
   2  -6 -10   79.79    2.80
  -2   6  10   80.99    6.70
   1  -6 -10   19.10    2.20
   0  -6 -10  255.97    6.00
  -1  -6 -10    0.30    1.00
  -1  -6 -10    0.10    0.70
  -2  -6 -10    4.30    0.90
  -2  -6 -10    4.80    1.20
   3  -7 -10    2.30    1.10
   0  -7 -10  105.69    3.40
  -1  -7 -10   27.80    1.50
  -2  -7  11    8.30    1.10
  -1  -7  11   17.10    1.40
   0  -7  11   -0.10    0.80
   0  -7  11    0.60    0.80
   1  -7  11    3.20    1.30
   2  -7  11   78.29    2.50
   2   6 -11   25.10    5.10
  -2  -6  11   23.70    1.60
   1   6 -11   38.30    6.90
  -1  -6  11   32.40    2.10
   0  -6  11    2.60    1.00
   0  -6  11    3.20    1.10
   1  -6  11   11.60    2.10
   1  -6  11    8.80    1.50
   2  -6  11    1.20    0.70
   3  -6  11    4.90    1.00
  -3  -5  11   65.89    2.60
  -2  -5  11   16.70    3.00
   1   5 -11   20.60    5.10
  -1  -5  11   18.90    2.50
   0  -5  11    8.90    2.30
   0  -5  11   16.80    2.20
  -1   5 -11    0.50    1.50
   1  -5  11    1.00    1.30
   1  -5  11    0.80    1.00
  -2   5 -11   13.20    2.10
   2  -5  11   11.20    1.50
   2  -5  11   11.90    3.00
  -3   5 -11    3.00    0.90
   3  -5  11    1.00    0.70
  -4   5 -11   62.69    2.00
   4  -5  11   60.19    2.00
  -4  -4  11  106.69    5.00
  -3  -4  11  194.08    5.50
  -3  -4  11  199.28    7.20
  -2  -4  11    8.80    1.60
  -2  -4  11    7.10    2.80
   1   4 -11  274.77    7.10
  -1  -4  11  284.07    7.20
   0   4 -11    3.40    1.30
   0  -4  11    5.20    1.40
   0  -4  11    3.10    1.30
  -1   4 -11   23.30    2.20
   1  -4  11   16.10    2.40
  -2   4 -11  138.69    4.30
   2  -4  11  138.39    4.50
  -3   4 -11    6.70    1.30
  -3   4 -11    7.40    1.60
  -4   4 -11    1.00    0.90
  -4   4 -11    0.70    0.70
  -5  -3  11   -0.80    2.50
  -4  -3  11    0.00    2.10
   3   3 -11    4.90    1.40
  -3  -3  11    0.90    2.10
  -3  -3  11    3.10    1.50
   2   3 -11  677.53   14.40
  -2  -3  11  675.93   16.30
  -2  -3  11  666.83   14.70
   1   3 -11  358.66    8.20
  -1  -3  11  347.37    8.40
  -1  -3  11  341.77   10.30
   0   3 -11    1.80    1.10
   0  -3  11    4.00    1.30
  -1   3 -11   20.00    2.10
   1  -3  11   20.30    2.20
  -2   3 -11   12.80    2.10
  -2   3 -11   16.00    2.40
   2  -3  11   13.90    2.40
  -3   3 -11   22.30    2.00
  -3   3 -11   20.20    1.90
   3  -3  11   24.90    2.70
  -4   3 -11   20.60    1.60
  -4   3 -11   20.60    1.50
  -5   3 -11   21.50    1.10
  -5   3 -11   20.80    1.20
  -5  -2  11  118.59    5.10
  -4  -2  11    4.30    3.20
  -3  -2  11  439.76   14.30
  -3  -2  11  464.55   10.60
  -2  -2  11  212.48    7.20
  -2  -2  11  211.58    6.00
   1   2 -11  124.39    3.90
  -1  -2  11  129.99    6.50
  -1  -2  11  123.79    4.20
   0   2 -11   17.00    2.10
   0  -2  11   17.40    2.30
  -1   2 -11   94.69    3.70
  -1   2 -11   98.39    3.30
  -1   2 -11   97.19    3.40
  -2   2 -11    6.60    1.20
  -2   2 -11    6.50    1.30
  -2   2 -11    8.40    1.80
  -3   2 -11    1.10    1.00
  -3   2 -11    2.30    1.00
  -3   2 -11    1.70    1.20
  -4   2 -11  121.09    3.50
  -4   2 -11  120.89    3.50
  -4   2 -11  122.19    3.60
  -5   2 -11   -0.30    0.60
  -5   2 -11    0.80    0.60
  -5  -1  11    6.10    2.30
  -4  -1  11   60.49    4.60
  -3  -1  11  361.06   10.30
  -2  -1  11  348.07    9.60
  -2  -1  11  335.47    8.60
   1   1 -11   67.99    2.80
  -1  -1  11   65.59    3.40
   0   1 -11   14.00    2.70
  -1   1 -11   40.60    2.40
  -1   1 -11   39.00    2.50
  -1   1 -11   45.30    2.70
  -2   1 -11  705.63   15.00
  -2   1 -11  708.13   15.10
  -2   1 -11  695.73   14.90
  -3   1 -11   52.49    2.40
  -3   1 -11   49.00    2.40
  -3   1 -11   45.20    2.60
  -4   1 -11    2.40    0.90
  -4   1 -11    3.00    0.80
  -4   1 -11    3.20    0.90
  -5   1 -11   13.60    1.60
  -5   0  11   -2.80    2.00
  -4   0  11  190.18    5.00
  -4   0  11  189.08    7.40
  -3   0  11  684.63   16.50
   2   0 -11   13.30    1.90
  -2   0  11   10.10    3.00
   1   0 -11   36.10    2.80
   0   0 -11   12.20    2.40
   0   0 -11   13.60    2.20
  -1   0 -11    7.80    1.40
  -1   0 -11    6.60    1.30
  -1   0 -11    6.30    1.40
  -1   0 -11    8.70    2.00
  -2   0 -11   37.50    2.40
  -2   0 -11   35.00    2.50
  -2   0 -11   34.10    2.40
  -2   0 -11   36.90    2.20
  -3   0 -11  228.08    6.10
  -3   0 -11  233.88    6.00
  -3   0 -11  235.18    6.20
  -3   0 -11  242.08    6.40
  -4   0 -11  110.49    3.30
  -4   0 -11  106.89    3.30
  -4   0 -11  112.59    3.50
  -5   0 -11    2.60    0.70
  -5   0 -11    1.80    0.60
  -5   1  11  198.08    5.00
  -5   1  11  202.88    7.20
   4  -1 -11  194.68    5.20
  -4   1  11  191.38    5.20
  -4   1  11  195.58    7.40
   3  -1 -11    1.30    1.20
  -3   1  11    2.70    2.70
  -3   1  11    0.70    1.00
   2  -1 -11  304.67    7.00
  -2   1  11  287.97    9.00
   1  -1 -11   79.79    3.10
   0  -1 -11   20.90    2.50
   0  -1 -11   22.90    2.50
   0  -1 -11   19.80    2.00
  -1  -1 -11   -1.20    1.10
  -1  -1 -11    0.60    1.40
  -1  -1 -11    0.10    1.00
  -1  -1 -11   -0.20    1.10
  -2  -1 -11    6.70    1.30
  -2  -1 -11    4.60    1.00
  -2  -1 -11    5.30    1.20
  -2  -1 -11    4.70    1.50
  -3  -1 -11    5.70    1.20
  -3  -1 -11    3.30    1.20
  -3  -1 -11    2.90    1.60
  -3  -1 -11    6.00    1.50
  -4  -1 -11    8.80    1.40
  -4  -1 -11    9.40    1.60
  -4  -1 -11   10.60    1.20
   5  -2 -11    4.90    1.10
  -5   2  11    5.80    2.40
  -5   2  11    2.30    0.70
   4  -2 -11  101.19    3.30
  -4   2  11   97.49    5.60
  -4   2  11  102.29    3.40
   3  -2 -11  449.95   10.00
  -3   2  11  450.45   12.30
  -3   2  11  449.66   10.10
   2  -2 -11   34.00    2.20
  -2   2  11   30.40    4.90
   1  -2 -11   54.39    3.90
   1  -2 -11   55.79    2.60
   0  -2 -11    1.30    1.30
   0  -2 -11    3.30    1.00
   0  -2 -11    2.20    1.70
   0  -2 -11    4.80    1.70
  -1  -2 -11  324.17    8.00
  -1  -2 -11  330.27    7.90
  -1  -2 -11  329.37    7.80
  -2  -2 -11  127.89    4.10
  -2  -2 -11  128.79    3.80
  -2  -2 -11  123.99    4.00
  -3  -2 -11   69.19    2.90
  -3  -2 -11   69.49    2.80
  -3  -2 -11   70.59    2.80
  -4  -2 -11  101.29    2.90
  -4  -2 -11  106.09    3.00
  -4  -2 -11  108.19    3.10
   5  -3 -11   76.99    2.50
  -5   3  11   75.79    2.50
  -5   3  11   65.79    6.90
   4  -3 -11  346.57    8.00
  -4   3  11  354.96   10.50
  -4   3  11  345.77    8.10
   3  -3 -11    9.60    1.70
  -3   3  11    5.50    3.40
   2  -3 -11   21.60    1.90
  -2   3  11   26.30    5.20
   1  -3 -11   31.80    2.20
   0  -3 -11  501.85   10.40
   0  -3 -11  401.16   12.40
   0  -3 -11  492.65   10.50
  -1  -3 -11  838.52   17.70
  -1  -3 -11  842.72   17.60
  -1  -3 -11  854.61   17.90
  -2  -3 -11   54.99    2.40
  -2  -3 -11   54.59    2.60
  -2  -3 -11   55.99    2.70
  -3  -3 -11   21.00    1.60
  -3  -3 -11   22.20    1.80
  -3  -3 -11   22.30    1.50
  -4  -3 -11    8.50    1.00
  -4  -3 -11   10.30    1.20
   5  -4 -11    5.30    1.10
  -5   4  11    1.90    2.70
   4  -4 -11    7.70    1.60
  -4   4  11    4.00    2.50
   3  -4 -11  128.09    3.80
  -3   4  11  130.99    6.50
   2  -4 -11  150.58    4.30
  -2   4  11  149.79    7.80
   1  -4 -11  264.07    6.50
   0  -4 -11    1.60    1.50
   0  -4 -11   -0.10    1.40
   0  -4 -11    0.30    1.20
  -1  -4 -11  371.26    8.50
  -1  -4 -11  368.66    8.40
  -1  -4 -11  371.86    8.70
  -2  -4 -11   14.40    1.60
  -2  -4 -11   17.20    2.10
  -3  -4 -11   10.00    1.10
  -3  -4 -11   12.00    1.30
   5  -5 -11   30.00    1.50
   4  -5 -11  174.98    4.40
  -4   5  11  178.68    6.90
  -3   5  11   55.79    5.40
   2  -5 -11    2.80    1.00
   1  -5 -11   17.10    1.90
   0  -5 -11  689.03   14.60
   0  -5 -11  696.43   14.70
   0  -5 -11  696.93   14.80
  -1  -5 -11   22.00    1.90
  -1  -5 -11   25.00    1.70
  -1  -5 -11   20.90    2.30
  -2  -5 -11   87.19    3.00
  -2  -5 -11   79.49    2.50
  -3  -5 -11   21.10    1.30
   4  -6 -11   22.50    1.30
   3  -6 -11  326.87    7.30
  -3   6  11  325.07   10.80
   2  -6 -11    1.80    0.90
   1  -6 -11  354.56    8.00
   0  -6 -11   12.90    1.90
  -1  -6 -11   -0.10    0.70
  -1  -6 -11    1.70    1.00
  -2  -6 -11   24.90    1.20
  -2  -6 -11   25.70    1.50
   3  -7 -11  109.89    4.00
  -1  -7  12    2.70    0.80
   0  -7  12   22.10    2.20
   0  -7  12   20.40    1.80
   1  -7  12   -0.90    1.20
   1  -7  12    0.00    0.70
   2  -7  12    0.00    0.50
  -3  -6  12   57.59    2.00
  -2  -6  12  156.68    4.10
  -1  -6  12   14.10    1.80
   0  -6  12  178.58    4.80
   0  -6  12  183.28    4.60
   1  -6  12    1.00    0.80
   1  -6  12    0.60    1.20
   2  -6  12   27.90    1.50
   3  -6  12   41.20    1.50
  -3  -5  12    2.30    0.90
  -2  -5  12   24.00    2.00
  -1  -5  12  486.25   11.00
   0  -5  12   88.59    3.30
   0  -5  12   82.39    3.30
  -1   5 -12    2.30    1.30
   1  -5  12    0.50    0.80
   1  -5  12    0.40    1.10
  -2   5 -12    0.80    1.00
   2  -5  12    0.40    0.80
   2  -5  12    4.00    1.40
  -3   5 -12   29.60    1.70
   3  -5  12   27.00    1.50
  -4   5 -12   20.20    1.20
   4  -5  12   22.70    1.10
  -3  -4  12   39.30    2.40
  -2  -4  12  327.27    8.00
   1   4 -12  125.29    4.30
  -1  -4  12  125.59    4.20
   0   4 -12   36.80    2.50
   0  -4  12   30.70    2.70
   0  -4  12   34.20    2.60
  -1   4 -12    4.40    1.20
   1  -4  12    4.40    1.30
  -2   4 -12   31.40    2.20
   2  -4  12   27.70    2.60
  -3   4 -12   31.10    2.20
  -3   4 -12   28.00    1.80
   3  -4  12   31.90    3.00
  -4   4 -12    1.10    0.60
  -4   4 -12    1.80    0.90
  -4  -3  12    3.70    2.30
   3   3 -12   74.19    3.10
  -3  -3  12   76.69    5.00
  -3  -3  12   70.59    3.40
   2   3 -12  326.17    7.80
  -2  -3  12  323.37    8.00
   1   3 -12   83.29    3.30
  -1  -3  12   87.39    3.40
   0   3 -12  158.48    4.60
  -1   3 -12    1.10    1.10
   1  -3  12    1.50    1.30
  -2   3 -12   68.39    2.90
  -2   3 -12   68.49    3.10
   2  -3  12   67.39    3.10
  -3   3 -12  295.87    7.50
  -3   3 -12  311.57    7.40
  -4   3 -12   13.70    1.30
  -4   3 -12   14.70    1.30
  -5  -2  12   39.10    3.80
  -4  -2  12   13.40    3.50
  -3  -2  12  219.98    7.70
  -3  -2  12  232.88    6.50
   2   2 -12  686.63   14.60
  -2  -2  12  682.53   16.50
  -2  -2  12  692.73   15.00
   1   2 -12   57.49    2.70
   0   2 -12   17.70    2.10
   0  -2  12   17.50    2.30
  -1   2 -12    1.50    1.10
  -1   2 -12    4.30    1.50
  -1   2 -12    3.90    1.10
  -2   2 -12   -1.20    0.90
  -2   2 -12   -0.80    1.10
  -2   2 -12    0.60    0.90
  -3   2 -12    0.70    1.00
  -3   2 -12    1.60    0.90
  -3   2 -12    0.90    0.90
  -4   2 -12  152.58    3.90
  -4   2 -12  141.39    3.90
  -4   2 -12  141.29    3.80
  -5  -1  12   21.20    3.40
  -4  -1  12  316.27   10.60
  -3  -1  12  217.48    7.70
  -2  -1  12    6.20    3.00
  -2  -1  12    0.20    1.70
   1   1 -12  263.27    6.50
  -1  -1  12  265.27    6.80
   0   1 -12   35.50    2.90
   0   1 -12   33.30    2.30
  -1   1 -12   69.39    3.00
  -1   1 -12   65.19    2.90
  -1   1 -12   66.49    3.90
  -2   1 -12    4.60    1.10
  -2   1 -12    5.80    1.20
  -2   1 -12    2.50    1.00
  -3   1 -12    1.80    1.00
  -3   1 -12    2.50    0.80
  -3   1 -12    3.70    1.10
  -4   1 -12    2.00    0.70
  -4   1 -12    2.10    0.80
  -4   1 -12    5.80    1.40
  -5   0  12   27.40    4.40
  -4   0  12   13.80    4.00
  -3   0  12  103.39    5.90
   2   0 -12  404.96    9.20
  -2   0  12  397.46   11.40
   1   0 -12   67.79    3.10
   1   0 -12   69.79    2.80
   0   0 -12   13.60    2.10
   0   0 -12   12.30    2.00
  -1   0 -12    0.20    1.10
  -1   0 -12    2.40    1.10
  -1   0 -12    0.80    1.30
  -2   0 -12  434.66   10.10
  -2   0 -12  473.35   10.30
  -2   0 -12  440.66   10.40
  -2   0 -12  469.15   10.40
  -3   0 -12  112.59    3.70
  -3   0 -12  109.69    3.40
  -3   0 -12  111.59    3.50
  -4   0 -12   33.40    1.70
  -4   0 -12   36.40    2.10
  -4   0 -12   33.30    1.60
  -5   1  12   22.10    4.30
   4  -1 -12   76.89    3.00
  -4   1  12   75.59    5.00
   3  -1 -12  441.56    9.90
  -3   1  12  455.55   12.30
   2  -1 -12    9.80    2.00
  -2   1  12   15.10    4.00
   1  -1 -12   83.99    3.10
   1  -1 -12   86.09    3.10
   0  -1 -12   40.50    2.30
   0  -1 -12   34.00    2.70
   0  -1 -12   41.40    2.70
  -1  -1 -12  702.93   14.80
  -1  -1 -12  698.43   15.00
  -1  -1 -12  666.53   16.00
  -1  -1 -12  705.53   15.20
  -2  -1 -12  641.74   14.20
  -2  -1 -12  671.73   14.10
  -2  -1 -12  658.03   14.40
  -2  -1 -12  660.03   14.30
  -3  -1 -12    9.40    1.50
  -3  -1 -12    8.90    1.60
  -3  -1 -12    7.50    1.50
  -4  -1 -12   28.60    1.60
  -4  -1 -12   26.40    1.50
   5  -2 -12    3.70    1.10
  -5   2  12    6.30    2.60
   4  -2 -12   20.30    1.90
  -4   2  12   29.40    4.60
   3  -2 -12    0.30    1.10
  -3   2  12   -2.00    2.80
   2  -2 -12  520.05   11.40
   1  -2 -12  102.69    4.40
   1  -2 -12  104.39    3.60
   0  -2 -12  606.94   13.20
   0  -2 -12  599.34   13.00
  -1  -2 -12    9.30    1.80
  -1  -2 -12    3.70    1.20
  -1  -2 -12    2.80    1.00
  -2  -2 -12  269.57    6.60
  -2  -2 -12  272.07    6.80
  -2  -2 -12  270.67    6.70
  -3  -2 -12   41.00    2.10
  -3  -2 -12   42.80    2.10
  -3  -2 -12   38.70    2.00
  -4  -2 -12   18.80    1.40
  -4  -2 -12   20.20    1.20
   5  -3 -12  170.78    4.20
  -5   3  12  162.28    6.40
   4  -3 -12   88.69    3.20
  -4   3  12   91.79    5.60
   3  -3 -12  302.27    7.10
  -3   3  12  288.87    9.30
   2  -3 -12   78.49    2.90
   1  -3 -12   23.00    2.00
   0  -3 -12   34.60    2.80
   0  -3 -12   36.40    3.00
   0  -3 -12   36.40    2.20
  -1  -3 -12  741.83   15.40
  -1  -3 -12  730.03   15.70
  -1  -3 -12  713.43   15.50
  -2  -3 -12    2.70    1.10
  -2  -3 -12    4.70    1.10
  -2  -3 -12    3.20    0.80
  -3  -3 -12  106.89    3.10
  -3  -3 -12  110.99    3.20
  -3  -3 -12  111.89    3.30
   5  -4 -12   41.60    1.70
  -5   4  12   37.60    5.10
   4  -4 -12  159.08    4.20
  -4   4  12  167.38    7.00
   3  -4 -12   88.89    3.00
  -3   4  12   89.69    6.30
   2  -4 -12  587.04   12.70
   1  -4 -12   52.99    2.40
   0  -4 -12  440.86   10.00
   0  -4 -12  432.66    9.80
   0  -4 -12  432.96    9.80
  -1  -4 -12    7.50    1.80
  -1  -4 -12    7.00    1.70
  -1  -4 -12   13.40    1.70
  -2  -4 -12   23.50    1.90
  -2  -4 -12   24.50    1.80
  -2  -4 -12   24.30    1.50
  -3  -4 -12   23.00    1.20
  -3  -4 -12   22.70    1.50
   5  -5 -12    4.40    0.90
  -4   5  12  110.79    6.60
   3  -5 -12  405.36    8.90
   2  -5 -12  270.57    6.90
   1  -5 -12   80.29    2.90
   0  -5 -12   90.59    3.60
   0  -5 -12   86.89    3.20
   0  -5 -12   83.29    3.00
  -1  -5 -12    7.80    1.50
  -1  -5 -12    5.90    1.30
  -1  -5 -12    3.90    0.90
  -2  -5 -12   56.59    1.90
  -2  -5 -12   56.59    2.20
   4  -6 -12   43.10    1.50
   3  -6 -12    3.20    0.80
   2  -6 -12  134.39    3.60
   1  -6 -12    0.80    1.00
  -1  -6 -12    0.60    0.80
  -1  -6 -12    1.70    1.10
   0  -7  13  234.38    5.30
   1  -7  13   12.40    1.40
  -2  -6  13   82.69    3.30
  -1  -6  13  207.28    5.20
   0  -6  13   37.80    2.20
   0  -6  13   44.00    2.10
   1  -6  13    5.30    1.30
   1  -6  13    2.20    1.10
   2  -6  13    2.00    0.70
   3  -6  13    7.50    0.90
  -3  -5  13   24.20    2.40
  -2  -5  13   50.09    3.30
  -1  -5  13  201.38    5.40
   0  -5  13    3.60    1.20
  -1   5 -13   93.39    3.30
   1  -5  13   96.39    3.40
   1  -5  13   90.39    3.00
  -2   5 -13   -0.50    0.90
   2  -5  13   -0.50    1.20
   2  -5  13    1.00    0.70
  -3   5 -13   34.20    1.70
   3  -5  13   33.10    1.50
  -3  -4  13   48.70    2.40
  -2  -4  13  218.78    5.90
   1   4 -13  487.85   11.10
  -1  -4  13  523.15   12.30
   0   4 -13   57.39    2.80
   0  -4  13   59.09    3.00
   0  -4  13   58.29    3.20
  -1   4 -13    5.20    1.10
   1  -4  13    4.70    1.10
   1  -4  13    5.20    1.30
  -2   4 -13    4.30    1.20
  -3   4 -13    8.70    1.30
   3  -4  13    7.90    1.80
  -4   4 -13    4.00    1.00
   4  -4  13    5.20    0.90
  -4  -3  13   57.59    4.80
   3   3 -13  311.87    7.30
  -3  -3  13  311.47    7.50
  -3  -3  13  304.67    9.30
   2   3 -13  182.58    5.00
  -2  -3  13  175.48    7.90
  -2  -3  13  176.68    5.20
   1   3 -13    0.10    1.20
  -1  -3  13   -1.20    1.10
   0   3 -13   93.89    3.50
   0  -3  13   98.39    3.60
   0  -3  13   95.99    3.80
  -1   3 -13    5.70    1.10
   1  -3  13    5.30    1.30
  -2   3 -13   77.39    3.20
  -2   3 -13   78.89    3.10
   2  -3  13   74.29    3.20
  -3   3 -13   10.10    1.70
  -3   3 -13    9.70    1.40
   3  -3  13    9.40    1.50
  -4   3 -13    2.60    0.80
  -4   3 -13    4.80    1.00
   4   2 -13   43.80    2.10
  -4  -2  13   42.90    4.30
   3   2 -13   15.70    1.90
  -3  -2  13   13.60    2.10
  -3  -2  13   15.20    4.20
   2   2 -13   62.99    2.70
  -2  -2  13   62.69    3.30
  -2  -2  13   62.69    5.60
   1   2 -13  101.19    3.50
  -1  -2  13  103.99    3.80
   0   2 -13   71.99    3.20
   0  -2  13   72.79    3.10
  -1   2 -13    1.20    1.10
  -1   2 -13    1.80    1.50
  -1   2 -13    1.40    0.90
   1  -2  13    0.40    1.10
  -2   2 -13    1.70    1.10
  -2   2 -13    3.40    1.00
  -2   2 -13    1.60    1.00
  -3   2 -13  368.36    8.60
   3  -2  13  384.26    8.60
  -4   2 -13   60.89    2.10
  -4   2 -13   62.79    2.30
   5   1 -13  251.17    5.70
  -5  -1  13  262.07    7.70
  -4  -1  13   -2.20    2.10
  -3  -1  13   49.70    4.90
   2   1 -13  462.45   10.30
  -2  -1  13  460.55   10.70
   1   1 -13   71.69    3.30
  -1  -1  13   71.79    3.30
   0   1 -13   82.19    3.50
   0   1 -13   84.49    3.30
  -1   1 -13   40.60    2.30
  -1   1 -13   33.70    2.50
  -1   1 -13   40.10    2.60
  -2   1 -13  682.83   14.70
  -2   1 -13  675.63   14.60
  -2   1 -13  682.93   14.60
  -3   1 -13  269.37    6.40
  -3   1 -13  259.77    6.40
  -4   1 -13    0.90    0.80
  -4   1 -13    0.40    0.60
  -4   1 -13   -0.70    0.70
  -5   0  13   13.10    3.60
  -4   0  13   -0.40    2.40
  -3   0  13   50.79    5.00
   2   0 -13   26.60    2.70
   1   0 -13  981.00   20.30
   1   0 -13  989.00   20.20
  -1   0  13  970.20   20.60
   0   0 -13   20.60    2.10
  -1   0 -13  622.74   13.30
  -1   0 -13  606.74   13.30
  -1   0 -13  606.74   13.10
  -2   0 -13   12.60    1.80
  -2   0 -13    9.80    2.10
  -2   0 -13   10.40    1.90
  -3   0 -13   93.09    3.20
  -4   0 -13   48.30    1.80
  -4   0 -13   49.00    1.80
  -5   1  13    0.00    2.40
   4  -1 -13  257.87    6.20
  -4   1  13  252.47    8.60
   3  -1 -13  169.58    4.80
  -3   1  13  176.68    7.50
   2  -1 -13  565.74   12.20
   1  -1 -13   42.00    2.50
   1  -1 -13   41.20    2.40
   0  -1 -13   73.89    3.00
   0  -1 -13   70.59    3.10
  -1  -1 -13   60.69    2.90
  -1  -1 -13   66.59    3.10
  -1  -1 -13   64.19    2.80
  -1  -1 -13   64.29    2.70
  -2  -1 -13  522.45   11.80
  -2  -1 -13  525.65   11.50
  -2  -1 -13  530.15   11.60
  -2  -1 -13  527.35   11.70
  -3  -1 -13   47.20    2.00
  -3  -1 -13   46.40    2.20
  -3  -1 -13   48.20    2.20
  -4  -1 -13   69.39    2.20
  -4  -1 -13   68.89    2.10
   5  -2 -13    0.00    1.80
  -5   2  13    3.50    2.80
   4  -2 -13   75.69    2.80
  -4   2  13   73.49    5.50
   3  -2 -13  309.87    7.50
  -3   2  13  325.37   10.50
   2  -2 -13  221.58    5.70
   1  -2 -13  691.33   14.60
   1  -2 -13  685.73   14.60
   0  -2 -13  175.68    5.00
   0  -2 -13  172.78    4.80
   0  -2 -13  167.18    5.00
  -1  -2 -13  356.46    8.20
  -1  -2 -13  349.96    8.20
  -1  -2 -13  346.67    8.40
  -2  -2 -13    6.70    1.50
  -2  -2 -13   10.60    1.50
  -2  -2 -13    8.00    1.70
  -3  -2 -13   71.89    2.40
  -3  -2 -13   74.49    2.60
  -3  -2 -13   70.69    2.50
  -4  -2 -13    5.60    1.20
  -4  -2 -13    7.10    0.90
   5  -3 -13   -0.50    0.80
  -5   3  13    2.40    3.30
   4  -3 -13   -0.10    0.80
  -4   3  13    3.20    3.30
   3  -3 -13  177.58    4.80
  -3   3  13  185.68    8.30
   2  -3 -13  914.61   19.00
   2  -3 -13  914.81   19.00
   1  -3 -13  490.15   10.80
   0  -3 -13   50.19    2.50
   0  -3 -13   53.19    2.90
  -1  -3 -13  105.19    3.40
  -1  -3 -13  105.29    3.60
  -1  -3 -13  101.99    3.30
  -2  -3 -13    3.20    0.80
  -2  -3 -13    2.30    0.90
  -2  -3 -13    3.20    0.90
  -3  -3 -13   10.80    1.40
  -3  -3 -13   13.10    1.20
  -3  -3 -13   10.50    1.10
   5  -4 -13    0.80    0.90
   5  -4 -13    2.60    0.70
   4  -4 -13   11.50    1.20
  -4   4  13    4.80    4.00
   3  -4 -13   64.69    2.90
   2  -4 -13    1.50    0.90
   1  -4 -13  135.29    4.00
   0  -4 -13    0.30    0.90
   0  -4 -13    1.20    1.30
  -1  -4 -13    9.70    1.60
  -1  -4 -13   10.90    1.60
  -1  -4 -13   11.40    1.70
  -2  -4 -13    8.00    1.20
  -2  -4 -13    8.50    1.50
  -2  -4 -13    8.10    1.60
  -3  -4 -13   11.90    1.10
  -3  -4 -13   10.50    0.90
   4  -5 -13   18.60    1.20
   3  -5 -13   40.40    1.80
   2  -5 -13  676.13   14.20
   1  -5 -13    2.70    0.90
   0  -5 -13  128.29    3.70
  -1  -5 -13    6.20    1.40
  -1  -5 -13    2.40    1.10
  -1  -5 -13    2.30    1.00
  -2  -5 -13   34.20    1.60
  -2  -5 -13   34.70    1.50
   3  -6 -13    2.30    0.70
   2  -6 -13   28.60    1.60
   1  -6 -13   79.29    2.60
  -2  -6  14   55.19    1.90
  -1  -6  14  141.19    3.70
   0  -6  14  253.37    5.90
   1  -6  14   26.00    1.70
   1  -6  14   21.50    1.60
   2  -6  14    1.40    0.60
  -3  -5  14   55.29    2.20
  -2  -5  14  190.98    4.80
  -1  -5  14  117.09    3.60
   0  -5  14    0.50    1.40
   0  -5  14   -0.50    0.90
  -1   5 -14   29.90    2.10
   1  -5  14   28.30    1.80
   1  -5  14   28.20    2.00
  -2   5 -14    2.50    0.90
   2  -5  14    1.20    0.60
   2  -5  14   -0.20    1.10
  -3   5 -14   51.19    1.80
   3  -5  14   47.20    1.70
  -3  -4  14   46.70    2.20
  -2  -4  14   11.40    1.90
  -1  -4  14   16.30    2.00
   0   4 -14   -1.40    1.00
   0  -4  14    2.20    1.50
   0  -4  14    0.80    1.10
  -1   4 -14   58.29    2.90
   1  -4  14   58.49    2.60
   1  -4  14   61.49    2.80
  -2   4 -14    3.40    0.90
   2  -4  14    3.80    1.20
   2  -4  14    3.10    0.90
  -3   4 -14   11.70    1.30
   3  -4  14   12.30    1.10
   3   3 -14   20.60    2.10
  -3  -3  14   32.40    6.80
  -3  -3  14   14.50    2.30
   2   3 -14   57.29    2.70
  -2  -3  14   61.19    2.90
   1   3 -14  385.16    9.00
  -1  -3  14  393.66    9.20
   0   3 -14   61.29    2.70
   0  -3  14   63.29    2.90
  -1   3 -14   27.40    2.00
   1  -3  14   26.50    2.30
  -2   3 -14   31.80    2.00
  -2   3 -14   29.90    2.40
   2  -3  14   30.60    2.90
  -3   3 -14  425.76    9.10
  -3   3 -14  418.86    9.30
   3  -3  14  426.46    9.30
  -4   3 -14   70.49    2.10
  -4   3 -14   73.19    2.10
   4   2 -14    4.90    0.90
  -4  -2  14   10.10    3.00
   3   2 -14    3.70    1.00
  -3  -2  14    0.20    3.10
   2   2 -14  105.79    3.50
  -2  -2  14  105.89    4.00
   1   2 -14   83.09    3.20
  -1  -2  14   83.79    3.50
   0   2 -14  914.01   18.90
   0  -2  14  881.71   18.90
  -1   2 -14    2.30    1.00
  -1   2 -14    1.40    1.30
   1  -2  14    3.40    1.20
  -2   2 -14  403.66    9.40
  -2   2 -14  425.06    9.60
  -2   2 -14  426.76    9.40
   2  -2  14  415.36    9.50
  -3   2 -14    6.40    1.40
  -3   2 -14    6.00    1.00
   3  -2  14    7.90    1.70
  -4   2 -14    9.10    1.40
  -4   2 -14   12.00    1.20
   5   1 -14    5.10    1.20
   4   1 -14    6.50    1.30
  -4  -1  14    4.10    2.80
   3   1 -14  228.88    5.80
  -3  -1  14  226.28    8.30
   2   1 -14  264.37    6.60
  -2  -1  14  268.47    7.00
   1   1 -14  666.33   14.40
  -1  -1  14  673.33   14.50
   0   1 -14   -1.00    1.50
   0   1 -14    0.20    0.90
   0  -1  14    1.60    1.10
  -1   1 -14   86.49    3.20
  -1   1 -14   85.39    3.30
  -1   1 -14   86.99    3.30
  -2   1 -14   65.99    2.70
  -2   1 -14   65.89    2.90
  -2   1 -14   64.59    2.70
  -3   1 -14  242.78    5.90
  -3   1 -14  249.58    5.90
  -3   1 -14  240.28    5.90
  -4   1 -14   61.89    2.10
  -4   1 -14   61.49    2.00
   5   0 -14   27.50    1.30
  -5   0  14   25.80    4.90
  -4   0  14   -1.90    2.80
  -3   0  14  127.79    7.20
   2   0 -14  402.56    9.20
   2   0 -14  401.56    9.20
   1   0 -14  229.08    5.90
   1   0 -14  233.58    6.00
  -1   0  14  229.28    6.10
   0   0 -14  453.25   10.20
   0   0 -14  450.35   10.20
  -1   0 -14  213.18    5.60
  -1   0 -14  211.78    5.60
  -1   0 -14  210.58    5.60
  -2   0 -14  191.98    5.20
  -2   0 -14  191.78    5.10
  -2   0 -14  190.88    5.10
  -3   0 -14    7.60    1.20
  -3   0 -14    8.80    1.80
  -3   0 -14    8.50    1.20
  -4   0 -14   81.09    2.50
  -4   0 -14   78.99    2.50
   4   0  14   74.79    2.60
  -5   1  14   10.70    3.20
   4  -1 -14   21.70    2.80
  -4   1  14   13.10    3.20
  -3   1  14   11.80    5.20
   2  -1 -14  175.88    4.80
   2  -1 -14  174.88    4.80
   1  -1 -14 1459.85   29.70
   1  -1 -14 1483.15   29.80
   0  -1 -14  545.65   11.90
   0  -1 -14  528.25   11.80
  -1  -1 -14    3.70    1.30
  -1  -1 -14    9.50    2.00
  -1  -1 -14    4.20    1.20
  -2  -1 -14   80.39    3.70
  -2  -1 -14   81.89    2.80
  -3  -1 -14    4.80    1.20
  -4  -1 -14    1.20    0.50
  -4  -1 -14    2.20    0.70
   4  -2 -14   14.60    1.70
  -4   2  14   17.50    7.10
   3  -2 -14    3.90    1.10
   2  -2 -14  109.19    3.50
   2  -2 -14  105.59    3.50
   1  -2 -14   14.70    1.80
   1  -2 -14   12.70    2.20
   0  -2 -14  115.59    4.10
   0  -2 -14  121.19    3.80
  -1  -2 -14    1.90    1.10
  -1  -2 -14    1.70    1.10
  -1  -2 -14    0.70    0.90
  -2  -2 -14    1.30    0.80
  -2  -2 -14    0.10    0.80
  -2  -2 -14   -0.30    0.80
  -3  -2 -14   25.80    1.40
  -3  -2 -14   25.70    1.50
   5  -3 -14   23.60    1.50
   4  -3 -14  113.99    3.30
  -4   3  14  129.19    8.00
   3  -3 -14   62.09    2.50
   2  -3 -14   47.40    2.30
   2  -3 -14   51.69    2.70
   1  -3 -14  790.42   16.80
   0  -3 -14   37.70    2.20
   0  -3 -14   42.20    2.70
  -1  -3 -14  143.69    4.30
  -1  -3 -14  139.99    4.10
  -1  -3 -14  144.09    4.00
  -2  -3 -14    0.80    0.80
  -2  -3 -14    1.30    0.80
  -2  -3 -14    1.50    0.70
  -3  -3 -14   44.40    1.60
  -3  -3 -14   46.00    1.90
   4  -4 -14    4.10    0.90
   4  -4 -14    2.10    1.00
   3  -4 -14  196.48    4.90
   1  -4 -14   36.40    2.00
   0  -4 -14  120.49    3.60
  -1  -4 -14    3.30    0.80
  -1  -4 -14    4.00    1.00
  -1  -4 -14    5.80    1.50
  -2  -4 -14   10.00    1.20
  -2  -4 -14    7.40    1.20
  -2  -4 -14   10.30    1.40
   4  -5 -14   43.60    1.60
   3  -5 -14   34.20    1.50
   2  -5 -14   32.00    1.70
   1  -5 -14    0.20    0.80
   0  -5 -14   68.79    2.40
  -1  -5 -14   18.70    1.70
   3  -6 -14  136.59    3.30
   2  -6 -14    0.70    0.70
   1  -6 -14   14.40    1.50
  -1  -6  15    8.20    1.10
   0  -6  15    0.60    0.80
   1  -6  15   18.70    1.60
  -2  -5  15   48.20    2.00
  -1  -5  15   50.09    2.20
   0  -5  15  246.78    5.90
  -1   5 -15   28.30    2.00
   1  -5  15   28.60    2.40
   1  -5  15   26.40    1.80
  -2   5 -15    6.90    1.50
   2  -5  15    5.40    1.20
   2  -5  15    6.10    1.40
  -3  -4  15    3.00    1.10
  -2  -4  15    6.90    1.60
   1   4 -15  105.49    3.40
  -1  -4  15  103.19    3.40
   0   4 -15   77.19    2.90
   0  -4  15   82.49    3.10
  -1   4 -15  511.05   11.10
   1  -4  15  507.45   10.90
   1  -4  15  510.55   11.20
  -2   4 -15   22.80    1.60
   2  -4  15   23.20    1.50
   2  -4  15   23.70    1.90
  -3   4 -15  238.28    5.50
   3  -4  15  242.88    5.80
   3   3 -15   20.70    1.90
  -3  -3  15   11.70    2.30
   2   3 -15  153.28    4.30
  -2  -3  15  153.78    4.50
   1   3 -15  271.57    6.70
  -1  -3  15  272.97    6.90
   0   3 -15  485.25   10.80
   0  -3  15  490.85   11.10
  -1   3 -15   24.20    1.80
   1  -3  15   24.40    2.00
  -2   3 -15   50.99    3.10
  -2   3 -15   45.00    2.20
   2  -3  15   43.40    2.30
  -3   3 -15   62.89    2.20
  -3   3 -15   55.69    2.30
   4   2 -15   47.00    2.00
   3   2 -15    0.40    0.80
   2   2 -15  170.28    4.70
  -2  -2  15  174.78    5.00
   1   2 -15  306.67    7.40
  -1  -2  15  307.47    7.60
   0   2 -15   89.19    3.20
   0  -2  15   90.99    3.40
  -1   2 -15  167.68    4.70
  -1   2 -15  158.88    4.60
   1  -2  15  157.88    4.60
  -2   2 -15  122.09    3.60
  -2   2 -15  117.29    3.60
   2  -2  15  119.69    3.70
  -3   2 -15   76.29    2.40
  -3   2 -15   73.59    2.50
   3  -2  15   79.69    2.70
  -4  -1  15    0.00    4.00
   3   1 -15   52.39    2.60
   2   1 -15    4.90    0.90
  -2  -1  15    6.40    1.70
   1   1 -15  156.28    4.60
  -1  -1  15  163.78    4.80
   0   1 -15 1244.38   25.10
   0   1 -15 1198.18   25.50
   0  -1  15 1256.47   25.40
  -1   1 -15  297.27    7.20
  -1   1 -15  290.87    7.00
  -1   1 -15  281.67    7.00
  -2   1 -15   12.80    2.60
  -2   1 -15   11.60    1.60
  -3   1 -15   49.30    2.00
  -3   1 -15   45.90    2.00
  -3   1 -15   46.50    2.10
   3  -1  15   45.90    2.10
   5   0 -15    0.50    0.60
   4   0 -15    0.90    0.70
  -4   0  15   -1.70    3.60
   3   0 -15   35.40    2.00
   2   0 -15    1.90    0.90
   2   0 -15    2.40    1.60
   1   0 -15   85.39    3.40
   1   0 -15   87.79    3.20
  -1   0  15   89.79    3.50
   0   0 -15   42.10    2.40
   0   0 -15   43.20    2.40
  -1   0 -15  125.99    3.90
  -1   0 -15  125.59    3.90
  -1   0 -15  123.89    4.00
  -2   0 -15    6.70    1.50
  -2   0 -15    9.80    1.70
  -2   0 -15    8.90    1.50
  -3   0 -15    1.60    0.90
  -3   0 -15    1.90    0.70
  -3   0 -15    1.90    0.70
   5  -1 -15   33.40    1.50
   2  -1 -15  120.49    3.80
   2  -1 -15  123.39    3.80
   1  -1 -15   68.29    2.80
   1  -1 -15   69.49    2.90
  -1   1  15   68.39    3.30
   0  -1 -15  565.74   12.20
   0  -1 -15  552.34   12.60
  -1  -1 -15  155.18    4.40
  -1  -1 -15  152.48    4.40
  -1  -1 -15  153.68    4.50
  -2  -1 -15   97.89    3.10
  -2  -1 -15   96.69    3.40
  -2  -1 -15   97.89    3.00
  -3  -1 -15   10.80    1.10
  -3  -1 -15   12.10    1.10
   5  -2 -15   12.60    1.00
   4  -2 -15   33.40    1.90
   3  -2 -15   10.70    1.50
   3  -2 -15   13.30    1.70
   2  -2 -15  366.26    8.30
   2  -2 -15  361.56    8.30
   1  -2 -15    3.80    1.20
   1  -2 -15    2.30    1.00
   0  -2 -15   23.70    2.50
   0  -2 -15   23.70    1.90
  -1  -2 -15  118.29    3.60
  -1  -2 -15  118.09    4.20
  -2  -2 -15   18.40    1.40
  -2  -2 -15   15.90    1.50
  -3  -2 -15    8.00    1.30
  -3  -2 -15    7.20    1.10
   4  -3 -15    0.30    0.80
   4  -3 -15   -0.60    0.70
   3  -3 -15  112.99    3.30
   3  -3 -15  117.99    3.50
   2  -3 -15    5.00    1.00
   2  -3 -15    8.90    2.10
   1  -3 -15   57.29    2.40
   0  -3 -15   12.90    1.60
  -1  -3 -15   31.90    1.90
  -1  -3 -15   39.20    2.20
  -2  -3 -15   49.20    1.80
  -2  -3 -15   48.70    1.90
   4  -4 -15    1.10    0.70
   3  -4 -15   19.10    1.30
   2  -4 -15  161.98    4.40
   1  -4 -15    2.30    0.90
   0  -4 -15   15.00    1.40
  -1  -4 -15    1.00    0.80
  -2  -4 -15   56.19    2.00
  -2  -4 -15   59.19    2.30
   3  -5 -15    0.20    0.80
   2  -5 -15   57.29    2.10
   1  -5 -15    0.00    0.70
   0  -5 -15   26.20    1.50
   2  -6 -15    2.00    0.80
  -2  -5  16   18.50    1.40
  -1  -5  16   66.99    3.20
   0  -5  16  170.98    4.30
  -1   5 -16  320.27    7.10
   1  -5  16  323.37    7.10
   2  -5  16   39.40    2.10
  -2  -4  16    5.90    1.50
   1   4 -16  150.58    4.00
  -1  -4  16  143.69    4.10
   0   4 -16  142.99    3.90
   0  -4  16  145.99    4.10
  -1   4 -16   15.20    1.50
   1  -4  16   15.10    1.70
   1  -4  16   16.90    2.00
  -2   4 -16   56.39    2.20
   2  -4  16   55.39    2.30
   2  -4  16   49.50    2.10
   3   3 -16    1.40    1.10
   2   3 -16   57.59    2.40
  -2  -3  16   55.09    2.50
   1   3 -16    4.00    0.90
  -1  -3  16    2.10    1.10
   0   3 -16  131.29    3.90
   0  -3  16  141.79    4.20
  -1   3 -16  721.03   15.30
   1  -3  16  733.53   15.10
   1  -3  16  731.83   15.40
  -2   3 -16   95.99    2.90
   2  -3  16   96.59    3.10
  -3   3 -16   27.00    1.50
   3  -3  16   26.80    1.30
   3  -3  16   26.00    2.30
   4   2 -16    3.70    1.00
   3   2 -16    5.30    1.30
   2   2 -16   38.30    2.00
  -2  -2  16   36.80    2.60
   1   2 -16   19.50    1.80
  -1  -2  16   18.50    2.20
   0   2 -16   22.30    1.80
   0  -2  16   22.90    2.00
  -1   2 -16   31.10    2.50
  -2   2 -16  128.79    3.70
  -2   2 -16  128.59    3.60
   2  -2  16  127.49    4.40
  -3   2 -16   15.90    1.20
  -3   2 -16   15.80    1.40
   3  -2  16   14.80    1.70
   4   1 -16   49.90    1.90
   3   1 -16   61.99    2.30
   2   1 -16   13.10    1.60
  -2  -1  16   14.40    2.60
   1   1 -16  101.69    3.40
  -1  -1  16  102.99    3.60
   0   1 -16  109.69    3.50
   0   1 -16  110.59    3.90
   0  -1  16  108.89    3.70
  -1   1 -16  196.38    5.20
   1  -1  16  194.08    5.20
  -2   1 -16  153.68    4.20
  -2   1 -16  149.19    4.10
  -2   1 -16  155.68    4.10
   2  -1  16  158.18    4.30
  -3   1 -16   33.80    1.50
  -3   1 -16   30.50    1.80
   3  -1  16   34.00    1.70
   4   0 -16   22.30    1.30
   3   0 -16   41.20    1.90
   2   0 -16   43.60    2.20
   1   0 -16  440.66    9.80
   1   0 -16  428.96    9.60
  -1   0  16  413.56    9.70
   0   0 -16    0.70    1.10
   0   0 -16    0.40    0.90
   0   0  16    0.00    1.10
  -1   0 -16    8.60    2.10
  -1   0 -16    7.60    1.60
  -2   0 -16   83.49    2.80
  -2   0 -16   84.89    2.70
  -2   0 -16   84.89    2.80
  -3   0 -16   30.70    1.40
  -3   0 -16   30.50    1.40
  -3   0 -16   36.10    2.70
   3   0  16   28.10    1.80
   4  -1 -16    0.20    0.60
   3  -1 -16    7.40    1.30
   3  -1 -16   14.80    2.10
   2  -1 -16  157.38    4.40
   2  -1 -16  157.38    4.30
   1  -1 -16   16.30    1.80
   1  -1 -16   12.30    1.90
  -1   1  16   16.30    2.60
   0  -1 -16   75.19    3.00
   0  -1 -16   79.89    2.90
  -1  -1 -16   25.70    2.40
  -1  -1 -16   29.10    2.10
  -1  -1 -16   27.20    1.80
  -2  -1 -16    1.20    0.80
  -2  -1 -16    2.40    0.70
  -3  -1 -16   69.19    2.10
  -3  -1 -16   68.39    2.00
   4  -2 -16   -0.10    0.60
   4  -2 -16    1.10    1.20
   3  -2 -16    1.70    0.90
   3  -2 -16   -0.10    0.70
   2  -2 -16   20.20    2.40
   2  -2 -16   22.50    1.80
   1  -2 -16  115.29    3.60
   1  -2 -16  108.99    4.00
   0  -2 -16    0.00    1.30
   0  -2 -16    0.60    1.60
  -1  -2 -16   17.50    2.20
  -1  -2 -16   15.50    1.50
  -2  -2 -16   -1.10    0.60
  -2  -2 -16    1.00    0.80
   4  -3 -16    0.70    0.70
   4  -3 -16    2.00    0.80
   3  -3 -16   37.90    1.90
   3  -3 -16   39.80    1.80
   2  -3 -16    9.10    1.40
   2  -3 -16    9.50    2.10
   1  -3 -16   88.79    2.90
   0  -3 -16    0.70    0.70
  -1  -3 -16   55.09    2.10
  -2  -3 -16  132.49    3.40
  -2  -3 -16  141.19    3.40
   4  -4 -16   22.70    1.30
   3  -4 -16    0.60    0.70
   2  -4 -16   26.50    1.50
   1  -4 -16    0.70    0.80
   0  -4 -16    4.30    1.00
  -1  -4 -16    4.90    1.10
   3  -5 -16   30.10    1.30
   2  -5 -16    4.60    1.10
   1  -5 -16   -1.30    0.80
   0  -5 -16    1.00    0.80
  -1  -5  17   27.30    1.40
   0  -5  17   -1.70    0.70
   1  -5  17   98.19    2.70
  -2  -4  17    8.90    1.50
   1   4 -17   22.00    2.00
  -1  -4  17   19.00    1.50
   0   4 -17   45.30    2.00
   0  -4  17   43.80    2.00
  -1   4 -17    1.00    0.70
   1  -4  17    1.50    0.80
  -2   4 -17   15.10    1.20
   2  -4  17   13.10    1.70
   2   3 -17   42.50    2.00
  -2  -3  17   40.10    2.20
   1   3 -17    2.00    0.80
  -1  -3  17    1.60    0.90
   0   3 -17   32.70    1.80
   0  -3  17   31.00    1.90
  -1   3 -17  122.99    3.50
   1  -3  17  121.59    3.60
  -2   3 -17   34.10    1.60
   2  -3  17   34.00    1.70
   2  -3  17   30.50    1.70
   3   2 -17   29.20    1.60
   2   2 -17   26.10    1.70
  -2  -2  17   22.40    2.30
   1   2 -17   71.59    2.60
  -1  -2  17   67.99    2.70
   0   2 -17  288.47    7.00
   0  -2  17  300.77    7.10
  -1   2 -17    0.50    0.70
   1  -2  17   -0.20    0.90
  -2   2 -17    0.60    1.60
  -2   2 -17   -0.10    0.60
   2  -2  17    0.60    0.90
   4   1 -17   17.90    1.20
   3   1 -17    5.30    1.10
   2   1 -17   26.50    1.70
  -2  -1  17   24.70    2.60
   1   1 -17  121.19    4.70
  -1  -1  17  133.79    4.00
   0   1 -17   82.19    3.20
   0   1 -17   77.99    2.80
   0  -1  17   82.19    3.00
  -1   1 -17   54.49    2.30
  -1   1 -17   54.09    2.40
   1  -1  17   52.69    2.30
  -2   1 -17   21.80    1.50
  -2   1 -17   23.10    1.50
   2  -1  17   22.20    1.50
  -3   1 -17    6.00    1.30
  -3   1 -17    2.60    0.70
   3  -1  17    4.70    0.90
   4   0 -17   56.49    1.90
   3   0 -17    0.60    0.60
   2   0 -17    4.80    1.20
   1   0 -17    6.90    1.30
  -1   0  17    8.10    2.10
   0   0 -17   33.50    2.10
   0   0 -17   34.30    2.00
   0   0  17   33.70    2.10
  -1   0 -17    0.90    0.80
  -1   0 -17   -0.30    0.80
   1   0  17    1.10    1.10
  -2   0 -17    8.40    1.10
  -2   0 -17    6.00    1.50
  -2   0 -17    8.20    1.40
   2   0  17    9.20    1.40
   4  -1 -17   95.29    2.60
   3  -1 -17    0.30    0.60
   3  -1 -17    5.20    1.50
   2  -1 -17   22.30    1.60
   2  -1 -17   23.20    2.00
   1  -1 -17   23.90    1.90
   1  -1 -17   24.10    1.80
  -1   1  17   19.60    2.60
   0  -1 -17   74.89    2.70
   0  -1 -17   76.29    2.80
   0   1  17   77.29    2.90
  -1  -1 -17    1.90    1.10
  -1  -1 -17    0.50    0.80
  -2  -1 -17   54.89    2.00
  -2  -1 -17   59.29    2.10
   4  -2 -17  112.49    2.90
   3  -2 -17   18.50    1.40
   3  -2 -17   14.60    1.60
   2  -2 -17    0.40    0.90
   2  -2 -17    1.20    0.90
   1  -2 -17   41.20    2.10
   1  -2 -17   46.70    2.30
   0  -2 -17    8.40    1.50
   0  -2 -17   13.30    1.40
  -1  -2 -17    9.10    1.20
  -2  -2 -17   11.50    1.20
   3  -3 -17    4.10    0.90
   3  -3 -17    1.00    1.10
   2  -3 -17   57.79    2.20
   1  -3 -17    1.30    0.70
   0  -3 -17    4.80    0.90
   0   3  17    4.60    1.50
  -1  -3 -17    0.40    0.70
   3  -4 -17    2.50    0.60
   2  -4 -17    2.00    0.70
   1  -4 -17   16.40    1.20
   0  -4 -17   32.40    1.40
  -1  -4  18    4.00    0.80
   0   4 -18   68.49    2.30
   0  -4  18   73.19    3.00
  -1   4 -18  130.89    3.30
   1  -4  18  136.19    3.40
   2   3 -18    9.70    1.40
  -2  -3  18   15.80    1.80
   1   3 -18   40.70    1.80
  -1  -3  18   39.90    1.90
   0   3 -18   57.09    2.10
   0  -3  18   57.99    2.20
  -1   3 -18   90.89    2.70
   1  -3  18   95.09    2.80
  -2   3 -18   27.40    1.30
   2  -3  18   25.90    1.60
   3   2 -18   58.59    1.90
   2   2 -18    0.50    0.70
   1   2 -18    6.80    1.20
  -1  -2  18    5.70    1.10
   0   2 -18    0.60    0.70
   0  -2  18    1.00    0.90
  -1   2 -18    2.50    0.70
   1  -2  18    1.60    0.80
  -2   2 -18    0.00    0.60
   2  -2  18    1.40    0.70
   3   1 -18  144.79    3.70
   2   1 -18    0.50    0.60
   1   1 -18    2.50    0.80
  -1  -1  18    2.50    1.10
   0   1 -18   32.00    1.80
   0   1 -18   39.20    3.20
   0  -1  18   31.90    1.90
  -1   1 -18   27.10    1.70
  -1   1 -18   24.30    1.80
   1  -1  18   26.30    1.70
  -2   1 -18   -0.90    0.70
  -2   1 -18   -1.00    0.80
   2  -1  18   -0.20    0.70
   3   0 -18  114.89    3.10
   2   0 -18    6.40    1.30
   1   0 -18    5.90    1.50
   1   0 -18    4.30    1.20
  -1   0  18   10.40    2.10
   0   0 -18   46.60    2.10
   0   0 -18   49.99    2.20
   0   0  18   51.69    2.30
  -1   0 -18   22.30    1.50
  -1   0 -18   21.50    1.60
   1   0  18   23.60    1.60
  -2   0 -18    3.20    1.10
  -2   0 -18    1.80    0.60
   2   0  18    2.50    0.80
   3  -1 -18   13.40    1.20
   2  -1 -18    3.90    0.90
   2  -1 -18    3.40    1.10
   1  -1 -18   64.99    2.40
   1  -1 -18   67.99    2.40
  -1   1  18   69.29    3.20
   0  -1 -18   14.10    1.60
   0  -1 -18   13.30    1.40
   0   1  18   12.40    1.70
  -1  -1 -18    7.20    1.20
  -1  -1 -18    5.60    1.10
   1   1  18    8.20    1.30
  -2  -1 -18    0.40    0.50
   2   1  18   -0.70    0.60
   3  -2 -18   17.60    1.60
   3  -2 -18   17.20    1.60
   2  -2 -18    5.20    1.20
   2  -2 -18    9.90    1.40
   1  -2 -18   -1.80    0.70
   1  -2 -18    0.30    1.00
   0  -2 -18    8.60    1.20
   0   2  18   11.50    1.90
  -1  -2 -18   25.50    1.30
   1   2  18   23.80    2.30
   3  -3 -18   24.90    1.40
   2  -3 -18    0.40    0.60
   1  -3 -18    0.60    0.60
   0  -3 -18    8.50    1.00
   2  -4 -18    3.60    0.90
   1  -4 -18   31.60    1.30
   1   3 -19    0.90    0.70
  -1  -3  19    0.20    0.80
   0   3 -19    1.10    0.70
   0  -3  19    0.10    0.70
  -1   3 -19   21.00    1.20
   1  -3  19   17.80    1.40
   2   2 -19   77.79    2.50
   1   2 -19    0.90    0.70
  -1  -2  19    1.70    1.10
   0   2 -19   14.50    1.20
   0  -2  19   15.30    1.40
  -1   2 -19   29.80    1.70
   1  -2  19   30.60    2.10
   3   1 -19    1.30    0.60
   2   1 -19   37.10    1.60
   1   1 -19    6.80    1.30
  -1  -1  19    5.60    1.20
   0   1 -19   39.90    1.80
   0  -1  19   44.80    2.00
  -1   1 -19   13.20    1.20
   1  -1  19   12.30    1.30
   3   0 -19   19.30    1.10
   2   0 -19   12.90    1.30
   1   0 -19    4.80    1.20
  -1   0  19    7.70    1.90
   0   0 -19    0.70    1.00
   0   0 -19   -1.90    0.70
   0   0  19    0.00    0.90
  -1   0 -19    3.60    0.80
  -1   0 -19    6.60    1.40
   1   0  19    5.60    1.20
   3  -1 -19  114.59    2.90
   2  -1 -19   13.20    1.20
   2  -1 -19    9.70    1.60
   1  -1 -19   10.10    1.30
   1  -1 -19    7.40    1.40
   0  -1 -19    0.00    0.90
   0  -1 -19    0.20    0.70
   0   1  19    0.00    1.10
  -1  -1 -19   38.60    1.50
   1   1  19   40.70    1.70
   2  -2 -19    0.50    0.90
   2  -2 -19   -0.10    0.80
   1  -2 -19   24.20    1.30
   0  -2 -19   43.20    2.20
   2  -3 -19   21.70    1.20
   1  -3 -19   49.10    1.60
   1   2 -20    7.20    1.00
   0   2 -20   -0.50    0.60
   0  -2  20    0.90    0.80
   2   1 -20   90.99    2.40
   1   1 -20    0.10    0.60
   0   1 -20   16.30    1.20
   0  -1  20   13.50    1.50
   1   0 -20    0.90    0.60
   0   0 -20   57.49    1.90
   0   0  20   55.69    2.20
   2  -1 -20   64.89    2.00
   1  -1 -20   24.90    1.60
   0  -1 -20   40.10    1.60
;
_shelx_hkl_checksum     41549
_shelx_res_file
;
TITL SKM073_0m in P-1
CELL  1.54178   5.4984   7.3585  16.6265   91.329   97.325   99.562
ZERR    2.00   0.00010   0.00020   0.00040   0.0009   0.0010   0.0010
LATT 1
SFAC C  H  N  O
UNIT 28  30  6  8
REM Solution 1  R1  0.105  Rweak  0.004,  Alpha= 0.0226  in P-1
REM Formula:  C15 N2 O4
L.S. 10
BOND $H
FMAP 2
PLAN 5
ACTA 130
CONF
EQIV $1 -x+2, -y+2, -z+1
HTAB C2 O1_$1
HTAB C6 O2
EQIV $2 -x, -y+1, -z+1
HTAB C10 O2_$2
HTAB C11 O2_$2
EQIV $3 x-1, y, z
HTAB C11 O1_$3
HTAB N1 O1_$1
HTAB N3 O1
MPLA C1 > C6
MPLA N1 N2 C7 C8 C9
MPLA C10 N3 C11 C12 O3 O4
TEMP -173
WGHT    0.047100    0.214300
FVAR       1.11284
O1    4    0.819934    0.919241    0.581903    11.00000    0.01906    0.02372 =
         0.01680   -0.00126    0.00167   -0.00385
O2    4    0.184245    0.564471    0.396060    11.00000    0.01689    0.03002 =
         0.01898   -0.00095    0.00190   -0.00620
O3    4    0.562203    0.893509    0.802294    11.00000    0.01993    0.02695 =
         0.02182   -0.00123    0.00137   -0.00243
O4    4    0.203473    0.777258    0.849507    11.00000    0.02144    0.02527 =
         0.01578   -0.00157    0.00350   -0.00157
N1    3    0.771395    0.829572    0.445863    11.00000    0.01566    0.02257 =
         0.01660   -0.00171    0.00225   -0.00561
N2    3    0.578801    0.732228    0.388780    11.00000    0.01543    0.02097 =
         0.01580   -0.00156    0.00118   -0.00295
N3    3    0.370530    0.764263    0.648370    11.00000    0.01597    0.02078 =
         0.01706    0.00035    0.00282   -0.00179
C1    1    0.613177    0.710902    0.306677    11.00000    0.01902    0.01616 =
         0.01634    0.00117    0.00200    0.00359
C2    1    0.834210    0.792192    0.279590    11.00000    0.01825    0.01790 =
         0.01929    0.00050    0.00227    0.00100
AFIX  43
H2    2    0.964008    0.861668    0.316654    11.00000   -1.20000
AFIX   0
C3    1    0.864231    0.771342    0.198200    11.00000    0.02197    0.02280 =
         0.02217    0.00280    0.00619    0.00338
AFIX  43
H3    2    1.014210    0.828130    0.179909    11.00000   -1.20000
AFIX   0
C4    1    0.677584    0.668561    0.143499    11.00000    0.02750    0.02450 =
         0.01610    0.00088    0.00370    0.00620
AFIX  43
H4    2    0.699213    0.654270    0.088059    11.00000   -1.20000
AFIX   0
C5    1    0.458898    0.586908    0.170829    11.00000    0.02296    0.02364 =
         0.01889   -0.00092   -0.00052    0.00218
AFIX  43
H5    2    0.330849    0.515966    0.133638    11.00000   -1.20000
AFIX   0
C6    1    0.423966    0.607069    0.251555    11.00000    0.01812    0.02162 =
         0.01974    0.00026    0.00184    0.00022
AFIX  43
H6    2    0.272899    0.550907    0.269345    11.00000   -1.20000
AFIX   0
C7    1    0.376232    0.662572    0.428501    11.00000    0.01565    0.01788 =
         0.01880    0.00171    0.00266    0.00052
C8    1    0.447366    0.729552    0.512009    11.00000    0.01679    0.01657 =
         0.01742    0.00090    0.00109    0.00086
C9    1    0.692527    0.835299    0.519737    11.00000    0.01819    0.01636 =
         0.01769    0.00103    0.00268    0.00160
C10   1    0.300281    0.697953    0.573012    11.00000    0.01494    0.01652 =
         0.01888    0.00168    0.00089    0.00028
AFIX  43
H10   2    0.139925    0.624636    0.560227    11.00000   -1.20000
AFIX   0
C11   1    0.211521    0.731072    0.711571    11.00000    0.01696    0.02115 =
         0.01691    0.00056    0.00362   -0.00051
AFIX  23
H11A  2    0.157349    0.596712    0.715376    11.00000   -1.20000
H11B  2    0.061432    0.788134    0.698044    11.00000   -1.20000
AFIX   0
C12   1    0.350946    0.811832    0.791637    11.00000    0.01930    0.01766 =
         0.01890    0.00146    0.00222    0.00216
C13   1    0.311166    0.845846    0.930498    11.00000    0.02702    0.02679 =
         0.01570   -0.00209    0.00084    0.00059
AFIX  23
H13A  2    0.352525    0.982191    0.932583    11.00000   -1.20000
H13B  2    0.465425    0.795840    0.947168    11.00000   -1.20000
AFIX   0
C14   1    0.120922    0.783753    0.985678    11.00000    0.03820    0.03749 =
         0.02038   -0.00023    0.00771   -0.00165
AFIX 137
H14A  2   -0.033333    0.829300    0.966978    11.00000   -1.50000
H14B  2    0.184140    0.832735    1.041074    11.00000   -1.50000
H14C  2    0.087668    0.648658    0.985032    11.00000   -1.50000
AFIX   0
H1    2    0.895764    0.906855    0.431296    11.00000    0.03372
H3A   2    0.524675    0.834156    0.662183    11.00000    0.02747
HKLF 4
REM  SKM073_0m in P-1
REM R1 =  0.0330 for    2171 Fo > 4sig(Fo)  and  0.0386 for all    2450 data
REM    199 parameters refined using      0 restraints
END
WGHT      0.0471      0.2156
REM Highest difference peak  0.224,  deepest hole -0.193,  1-sigma level  0.042
Q1    1   0.5129  0.6566  0.2798  11.00000  0.05    0.22
Q2    1   0.3969  0.6816  0.4808  11.00000  0.05    0.21
Q3    1   0.2839  0.7709  0.7487  11.00000  0.05    0.20
Q4    1   0.3755  0.7376  0.5378  11.00000  0.05    0.19
Q5    1   0.5524  0.7833  0.5199  11.00000  0.05    0.19
;
_shelx_res_checksum     91184
_shelxl_version_number        2.014
