# Supplementary material for: Crystal structure of ethyl 2-({[(4Z)-3,5-dioxo-1-phenyl­pyrazolidin-4-yl­idene]meth­yl}amino)­acetate
Source: Acta Crystallogr Sect E Struct Rep Online. 2014 Aug 1;70(Pt 9):o938–9. doi: 10.1107/S1600536814016766 (PMC4186195; doi:10.1107/S1600536814016766)
Supplement: Supplementary file 2 [file e-70-0o938-Isup2.hkl]

#
# h,k,l, Fc-squared, Fo-squared, sigma(Fo-squared), status flag
#
data_I
_shelx_title ' SKM073_0m in P-1'
_shelx_refln_list_code          4
_shelx_F_calc_maximum       94.14
_exptl_crystal_F_000       304.00
_reflns_d_resolution_high  0.8096

loop_
 _space_group_symop_operation_xyz
 'x, y, z'
 '-x, -y, -z'

_cell_length_a     5.4984
_cell_length_b     7.3585
_cell_length_c    16.6265
_cell_angle_alpha  91.329
_cell_angle_beta   97.325
_cell_angle_gamma  99.562

_shelx_F_squared_multiplier     1.000

loop_
 _refln_index_h
 _refln_index_k
 _refln_index_l
 _refln_F_squared_calc
 _refln_F_squared_meas
 _refln_F_squared_sigma
 _refln_observed_status
   1   0   0       2765.74       2499.47        49.65 o
   2   0   0       1159.47       1193.25        23.90 o
   3   0   0        246.46        232.40         9.24 o
   4   0   0        211.47        192.72         3.05 o
   5   0   0        235.28        232.82         3.97 o
   6   0   0         19.09         13.40         1.53 o
  -6   1   0          9.25          9.45         0.81 o
  -5   1   0          0.33          0.29         0.56 o
  -4   1   0          0.30          0.18         0.59 o
  -3   1   0          0.02         -0.56         0.61 o
  -2   1   0          3.38          3.15         0.57 o
   0   1   0         24.86          9.69         0.73 o
   1   1   0       1055.97       1030.97        20.59 o
   2   1   0        207.62        208.45         5.81 o
   3   1   0          5.87          3.03         1.37 o
   4   1   0         12.80         14.89         1.86 o
  -6   2   0          5.51          5.67         0.69 o
  -5   2   0         12.45         12.76         1.16 o
  -4   2   0        128.08        124.21         2.28 o
  -3   2   0          2.01          1.78         1.78 o
  -2   2   0        593.29        575.84        12.76 o
  -1   2   0       2605.38       2526.52        49.57 o
   0   2   0       8862.65       8074.00       158.82 o
   1   2   0        241.12        221.54         5.89 o
   2   2   0         31.16         31.77         1.48 o
   3   2   0        122.62        121.84         2.40 o
   4   2   0        891.00        929.83        14.02 o
  -6   3   0          0.39          0.73         0.31 o
  -5   3   0          6.14          7.82         0.86 o
  -4   3   0          5.70          4.40         0.62 o
  -3   3   0          2.51          0.79         0.68 o
  -2   3   0        213.15        213.31         5.98 o
  -1   3   0         31.53         31.46         0.92 o
   0   3   0        528.79        503.40         7.71 o
   1   3   0        664.10        695.98        11.88 o
   2   3   0        132.59        186.60        13.73 o
   3   3   0        206.30        206.28         3.22 o
   4   3   0         20.37         23.16         1.45 o
  -6   4   0          9.44          8.99         0.65 o
  -5   4   0          5.60          4.39         0.64 o
  -4   4   0        205.26        204.93         4.98 o
  -3   4   0         13.51         12.71         1.03 o
  -2   4   0         78.41         71.94         3.31 o
  -1   4   0        496.63        498.16         7.00 o
   0   4   0         33.28         35.98         2.20 o
   1   4   0         73.62         69.16         1.88 o
   2   4   0          0.01         -0.50         0.60 o
   3   4   0        218.90        195.11         3.54 o
   4   4   0         11.04         10.89         1.18 o
  -6   5   0          6.56          5.53         0.56 o
  -5   5   0         29.80         28.93         2.51 o
  -4   5   0          0.57          1.70         0.76 o
  -3   5   0          3.03          3.14         0.70 o
  -2   5   0         40.66         39.39         1.49 o
  -1   5   0          0.53          0.09         0.70 o
   0   5   0         41.28         41.00         2.40 o
   1   5   0        385.30        389.00         6.11 o
   2   5   0          3.36          8.19         1.10 o
   3   5   0        191.48        196.84         3.51 o
   4   5   0         23.26         21.50         1.09 o
  -5   6   0        131.77        135.29         3.10 o
  -4   6   0         14.54         15.44         4.28 o
  -3   6   0         93.46         90.28         1.99 o
  -2   6   0          7.14          9.15         1.50 o
  -1   6   0          0.07          0.14         0.71 o
   0   6   0        112.80        109.42         2.14 o
   1   6   0          2.36          3.53         0.77 o
   2   6   0        378.11        376.77         5.16 o
   3   6   0        855.62        861.38        10.59 o
   4   6   0          0.05          0.40         0.48 o
  -4   7   0         24.41         23.26         3.31 o
  -3   7   0          0.75          1.42         0.85 o
  -2   7   0          8.60          6.32         1.16 o
  -1   7   0         53.80         51.44         1.92 o
   0   7   0          2.67          2.05         0.57 o
   1   7   0        137.28        137.84         2.58 o
   2   7   0          2.69          2.13         0.58 o
   3   7   0         55.75         63.28         1.34 o
  -3   8   0         10.12         17.44         3.23 o
  -2   8   0         19.26         19.19         1.29 o
  -1   8   0         17.24         14.45         1.82 o
   0   8   0         23.96         24.42         2.62 o
   1   8   0          2.26          2.80         0.76 o
   2   8   0        121.46        122.84         2.10 o
  -1   9   0         15.06         13.81         0.97 o
   1  -9   1          1.46          0.00         0.48 o
  -2  -8   1        570.11        571.47         8.88 o
  -1  -8   1        165.93        163.75         2.49 o
   0  -8   1          0.01         -0.40         0.65 o
   1  -8   1         36.28         38.53         1.78 o
   2  -8   1          5.81          6.13         1.90 o
   3  -8   1          8.33         10.48         3.19 o
  -3  -7   1          7.11          6.99         1.41 o
  -2  -7   1        101.23        104.20         5.30 o
  -1  -7   1          9.47         10.59         0.95 o
   0  -7   1        126.91        128.13         2.64 o
   1  -7   1         27.24         30.20         2.91 o
   2  -7   1          1.12          0.78         0.74 o
   3  -7   1         18.35         20.35         1.51 o
   4  -7   1          0.88          0.48         2.26 o
  -4  -6   1         53.78         57.08         1.78 o
  -3  -6   1          0.12          0.00         0.47 o
  -2  -6   1         55.06         48.40         1.43 o
  -1  -6   1          6.45          8.69         1.05 o
   0  -6   1          8.94          6.18         0.84 o
   1  -6   1         29.40         31.60         1.59 o
   2  -6   1         89.22         85.68         2.42 o
   3  -6   1         46.50         43.67         1.96 o
   4  -6   1          3.60          3.20         0.93 o
   5  -6   1         32.27         31.13         2.26 o
  -4  -5   1          0.95          1.37         0.57 o
  -3  -5   1         38.00         41.84         1.54 o
  -2  -5   1        130.21        136.96         2.77 o
  -1  -5   1        125.93        146.86         3.27 o
   0  -5   1        210.32        206.99         3.18 o
   1  -5   1        124.80        119.72         2.74 o
   2  -5   1         19.15         15.92         1.40 o
   3  -5   1         55.46         54.77         1.66 o
   4  -5   1          0.04          0.68         0.57 o
   5  -5   1          0.16          0.48         0.40 o
   6  -5   1          0.63          0.64         0.31 o
  -4  -4   1        144.10        137.58         3.80 o
  -3  -4   1        883.11        923.85        13.27 o
  -2  -4   1         61.83         63.40         1.63 o
  -1  -4   1        116.30        117.69         4.86 o
   0  -4   1          4.92          3.62         1.14 o
   1  -4   1       4294.11       4680.47        52.94 o
   2  -4   1        992.40        975.50        20.91 o
   3  -4   1        223.65        229.32         2.94 o
   4  -4   1          3.92          3.88         0.63 o
   5  -4   1         29.39         31.84         1.23 o
   6  -4   1          0.39          0.57         0.31 o
  -4  -3   1          7.97         11.74         1.63 o
  -3  -3   1         25.93         28.97         2.08 o
  -2  -3   1          2.33         -0.63         1.15 o
  -1  -3   1        183.12        189.80         3.13 o
   0  -3   1        385.42        383.49        10.62 o
   1  -3   1         30.19         28.47         1.07 o
   2  -3   1          0.43          0.89         1.37 o
   3  -3   1         14.73         13.60         1.14 o
   4  -3   1          4.62          6.40         0.89 o
   5  -3   1          0.31          0.19         0.48 o
   6  -3   1          0.64          0.99         0.37 o
  -5  -2   1         17.64         16.71         5.25 o
  -4  -2   1        258.50        242.16         4.69 o
  -3  -2   1         36.59         31.23         2.87 o
  -2  -2   1        280.06        294.42         4.36 o
  -1  -2   1       1356.03       1443.39        29.07 o
   0  -2   1       4273.19       4080.92        80.34 o
   3  -2   1        508.46        506.00        11.87 o
   4  -2   1         61.03         54.94         1.48 o
   5  -2   1        287.77        284.65         4.71 o
   6  -2   1        139.58        143.94         2.54 o
  -5  -1   1         15.99         16.81         3.88 o
  -4  -1   1          1.10          0.72         1.09 o
  -3  -1   1          1.33          0.78         2.34 o
  -2  -1   1         21.47         26.97         1.78 o
  -1  -1   1          7.09          7.75         0.73 o
   0  -1   1         14.69          9.77         0.34 o
   2  -1   1        701.09        711.73         9.93 o
   3  -1   1        171.53        190.16         3.92 o
   4  -1   1         20.18         21.51         1.19 o
   5  -1   1          0.56          1.66         0.57 o
   6  -1   1          3.23          6.54         1.05 o
  -6   0   1         37.05         31.65         1.61 o
  -5   0   1          0.23         -0.13         0.58 o
  -4   0   1         62.86         58.26         1.64 o
  -3   0   1        162.17        156.49         3.28 o
  -2   0   1        182.33        169.47         4.12 o
  -1   0   1       1150.94       1053.02        14.70 o
   1   0   1       4962.13       4309.42        84.78 o
   2   0   1        302.04        272.13         4.31 o
   3   0   1         10.98         16.62         1.56 o
   4   0   1         98.65        101.86         2.14 o
   5   0   1        530.23        538.67         8.11 o
   6   0   1         58.12         63.06         2.83 o
  -6   1   1         20.02         19.76         1.41 o
  -5   1   1          0.53          1.62         1.18 o
  -4   1   1         28.57         28.69         1.27 o
  -3   1   1         22.40         19.35         1.31 o
  -2   1   1          0.00          0.08         0.23 o
  -1   1   1       1119.34       1056.29        16.35 o
   0   1   1         72.91         65.96         1.17 o
   1   1   1        586.31        518.11        10.98 o
   2   1   1        986.37       1080.96        27.85 o
   3   1   1         85.17        113.00         5.13 o
   4   1   1        236.81        245.55         3.72 o
  -6   2   1          5.09          5.61         0.89 o
  -5   2   1          7.32          6.95         0.82 o
  -4   2   1         96.67        101.65         1.99 o
  -3   2   1       1041.19       1098.79        23.34 o
  -2   2   1          7.24          7.11         1.61 o
  -1   2   1        166.85        162.50         2.54 o
   0   2   1       1642.91       1744.46        34.40 o
   1   2   1         85.95        105.21         3.07 o
   2   2   1        114.21        120.27         2.48 o
   3   2   1         28.09         18.78         2.07 o
   4   2   1        428.61        406.45         5.54 o
  -6   3   1         47.74         48.70         1.41 o
  -5   3   1          6.25          7.05         0.85 o
  -4   3   1         51.79         55.93         1.48 o
  -3   3   1          9.80         10.14         1.51 o
  -2   3   1         17.28         19.14         2.34 o
  -1   3   1         94.09         91.60         2.04 o
   0   3   1          3.20          3.39         0.81 o
   1   3   1          1.29          0.81         0.65 o
   2   3   1        658.57        687.61        10.44 o
   3   3   1          0.27          0.39         0.83 o
   4   3   1        265.58        281.22         4.68 o
  -6   4   1         23.85         23.27         1.09 o
  -5   4   1          0.01          0.33         1.22 o
  -4   4   1        356.85        359.60         4.96 o
  -3   4   1         10.62         10.41         1.15 o
  -2   4   1        316.36        335.07         8.56 o
  -1   4   1          0.26          0.46         1.82 o
   0   4   1         94.65        104.60         2.80 o
   1   4   1        259.78        243.43         4.08 o
   2   4   1          5.71         10.21         1.18 o
   3   4   1        671.01        641.71         9.59 o
   4   4   1        769.65        754.10        12.03 o
  -6   5   1         12.66         11.71         0.89 o
  -5   5   1         22.71         22.62         1.18 o
  -4   5   1          0.47          0.21         0.54 o
  -3   5   1        117.28        116.26         2.01 o
  -2   5   1          4.26          3.84         1.30 o
  -1   5   1         22.13         21.06         1.51 o
   0   5   1        135.52        137.90         2.63 o
   1   5   1          3.99          3.88         0.58 o
   2   5   1        197.83        196.58         6.13 o
   3   5   1          0.27          1.15         0.54 o
   4   5   1         68.71         80.02         2.66 o
  -5   6   1         14.78         15.89         2.95 o
  -4   6   1          6.52         11.30         3.31 o
  -3   6   1         30.00         27.67         2.38 o
  -2   6   1          4.01          3.50         0.89 o
  -1   6   1         70.59         72.38         2.21 o
   0   6   1         18.12         15.95         1.18 o
   1   6   1         85.29         87.99         2.11 o
   2   6   1         19.35         19.51         1.14 o
   3   6   1         92.89         91.56         1.91 o
   4   6   1         18.27         21.72         1.05 o
  -4   7   1          3.59          5.01         1.86 o
  -3   7   1          1.29          1.78         1.13 o
  -2   7   1         20.74         18.12         1.52 o
  -1   7   1         11.97         11.75         1.36 o
   0   7   1         23.65         23.27         1.19 o
   1   7   1          1.10          0.63         0.61 o
   2   7   1         67.17         67.18         1.66 o
   3   7   1          1.43          1.28         0.52 o
  -3   8   1          5.99         13.16         3.23 o
  -2   8   1         17.94         19.54         1.37 o
  -1   8   1         47.83         49.15         1.62 o
   0   8   1         62.01         63.71         2.38 o
   1   8   1          0.18         -0.18         0.41 o
   2   8   1         27.47         28.00         0.83 o
  -1   9   1          0.01          0.24         0.48 o
  -2  -8   2          7.34          7.08         1.82 o
  -1  -8   2          4.53          2.79         0.66 o
   0  -8   2          6.14          6.91         0.83 o
   1  -8   2          0.03         -0.11         0.46 o
   2  -8   2         41.76         41.29         1.72 o
   3  -8   2         11.55         13.59         2.87 o
  -3  -7   2          2.34          1.95         0.43 o
  -2  -7   2         51.29         55.11         1.30 o
  -1  -7   2         55.70         58.61         1.52 o
   0  -7   2         69.80         72.77         1.68 o
   1  -7   2         51.24         53.78         1.93 o
   2  -7   2         11.07          9.86         1.25 o
   3  -7   2         12.85         13.53         2.06 o
   4  -7   2         16.58         12.76         3.15 o
  -4  -6   2          4.30          5.41         0.97 o
  -3  -6   2        119.08        115.05         2.08 o
  -2  -6   2        488.05        509.81         6.65 o
  -1  -6   2         19.17         19.49         1.74 o
   0  -6   2         80.12         83.81         1.89 o
   1  -6   2         19.89         25.31         2.22 o
   2  -6   2       2022.72       2107.96        41.82 o
   3  -6   2        258.07        254.22         3.97 o
   4  -6   2         83.26         89.43         1.99 o
   5  -6   2          3.15          5.74         1.57 o
  -4  -5   2         33.97         35.69         1.70 o
  -3  -5   2          2.74          2.32         0.62 o
  -2  -5   2         20.58         19.01         1.23 o
  -1  -5   2          0.10          0.48         0.57 o
   0  -5   2         87.53         92.86         1.96 o
   1  -5   2         83.01         84.70         2.25 o
   2  -5   2         54.23         55.26         2.50 o
   3  -5   2          0.18          0.70         0.71 o
   4  -5   2         18.30         16.19         0.96 o
   5  -5   2          0.16          0.71         0.43 o
   6  -5   2          0.03         -0.32         0.44 o
  -4  -4   2         10.58          7.51         1.53 o
  -3  -4   2        128.17        120.90         2.31 o
  -2  -4   2         18.29         18.49         1.19 o
  -1  -4   2        103.22         97.46         4.47 o
   0  -4   2        530.43        518.53         8.56 o
   1  -4   2       2075.19       2232.09        31.89 o
   2  -4   2       7511.59       8069.88       157.85 o
   3  -4   2         13.79         17.53         1.28 o
   4  -4   2        118.42        124.84         1.98 o
   5  -4   2          2.38          2.19         0.48 o
   6  -4   2        224.89        227.97         3.60 o
  -5  -3   2          0.37          6.46         3.47 o
  -4  -3   2         16.82         16.04         1.70 o
  -3  -3   2         20.60         19.45         1.63 o
  -2  -3   2         16.06         13.73         2.26 o
  -1  -3   2         10.73         10.10         1.15 o
   0  -3   2         12.14         13.02         0.94 o
   1  -3   2          6.44          6.40         0.61 o
   2  -3   2         85.50         76.38         3.63 o
   3  -3   2        316.07        323.83         4.46 o
   4  -3   2        104.92        112.70         2.19 o
   5  -3   2          9.98         12.22         0.94 o
   6  -3   2          0.39          0.50         0.31 o
  -5  -2   2         32.60         28.67         4.12 o
  -4  -2   2          0.48          0.23         1.28 o
  -3  -2   2         96.03         84.51         2.59 o
  -2  -2   2         41.27         36.29         1.95 o
  -1  -2   2        505.76        503.66        10.90 o
   0  -2   2        351.55        304.55         6.62 o
   1  -2   2        811.08        821.45        16.07 o
   3  -2   2         34.69         33.23         1.32 o
   4  -2   2          3.64          5.07         0.85 o
   5  -2   2         29.75         31.07         1.25 o
   6  -2   2        205.23        211.45         3.45 o
  -5  -1   2         37.85         33.05         1.94 o
  -4  -1   2          0.42         -0.79         0.98 o
  -3  -1   2         95.33         93.09         3.88 o
  -2  -1   2          5.79          7.34         1.21 o
  -1  -1   2         39.30         31.57         1.06 o
   0  -1   2       1011.10        890.56        12.45 o
   2  -1   2        172.18        144.52         2.20 o
   3  -1   2        684.41        681.85        15.18 o
   4  -1   2         24.58         35.47         1.49 o
   5  -1   2        192.76        211.25         3.71 o
   6  -1   2          0.12          0.57         0.46 o
  -6   0   2          5.98          7.19         1.21 o
  -5   0   2         19.86         18.84         1.26 o
  -4   0   2         13.07         13.02         1.08 o
  -3   0   2        692.44        759.62        11.70 o
  -2   0   2       2167.73       2285.48        50.42 o
  -1   0   2         39.03         39.89         0.91 o
   0   0   2         48.04         42.25         2.01 o
   1   0   2       1193.03       1218.83        26.61 o
   2   0   2        164.44        194.18         3.25 o
   3   0   2        174.64        172.69         4.25 o
   4   0   2         85.20         78.57         1.75 o
   5   0   2        510.99        500.23         7.59 o
  -6   1   2        246.46        254.50         4.05 o
  -5   1   2         59.06         61.50         2.14 o
  -4   1   2          4.22          9.06         0.85 o
  -3   1   2        101.77        106.76         2.75 o
  -2   1   2        135.02        136.50         3.51 o
  -1   1   2         10.82          9.53         0.40 o
   0   1   2          9.31         10.34         0.65 o
   1   1   2         57.73         49.81         1.70 o
   2   1   2         29.45         36.59         1.41 o
   3   1   2        510.71        536.98         9.04 o
   4   1   2         14.10         10.31         1.36 o
  -6   2   2         67.23         64.35         1.48 o
  -5   2   2        108.46        108.72         2.79 o
  -4   2   2          2.76          3.03         0.56 o
  -3   2   2        880.23        938.03        20.27 o
  -2   2   2         43.09         53.32         1.11 o
  -1   2   2        917.12        913.06        12.88 o
   0   2   2        142.82        129.11         2.37 o
   1   2   2        818.13        915.67        18.90 o
   2   2   2        281.88        304.50         5.51 o
   3   2   2         12.81         15.12         1.41 o
   4   2   2        729.73        708.07        10.45 o
  -6   3   2         69.10         69.10         1.51 o
  -5   3   2         14.70         15.62         0.95 o
  -4   3   2         61.47         70.39         1.65 o
  -3   3   2          6.06          5.63         0.91 o
  -2   3   2        386.29        396.58         5.03 o
  -1   3   2         52.69         53.68         1.30 o
   0   3   2          5.03          7.23         1.27 o
   1   3   2        230.53        235.36         6.38 o
   2   3   2          3.87          7.24         0.90 o
   3   3   2        188.03        195.25         3.17 o
   4   3   2          0.12         -0.58         0.60 o
  -6   4   2         20.64         22.56         0.97 o
  -5   4   2        120.02        122.57         2.21 o
  -4   4   2         56.15         55.29         1.50 o
  -3   4   2         76.72         84.62         1.86 o
  -2   4   2         21.25         27.54         2.58 o
  -1   4   2          0.64          1.96         0.88 o
   0   4   2        144.22        143.53         3.40 o
   1   4   2          0.13         -0.38         0.69 o
   2   4   2        194.21        195.96         3.48 o
   3   4   2         68.35         61.04         1.74 o
   4   4   2         37.28         34.75         1.28 o
  -6   5   2          2.22          1.13         0.48 o
  -5   5   2          5.12          4.96         0.70 o
  -4   5   2          2.89          4.99         0.74 o
  -3   5   2          5.36          4.20         0.85 o
  -2   5   2          6.03          6.34         1.78 o
  -1   5   2         66.20         66.35         2.42 o
   0   5   2         21.08         24.89         3.47 o
   1   5   2         43.64         49.89         1.47 o
   2   5   2          2.23          3.04         0.60 o
   3   5   2         62.95         63.96         2.69 o
   4   5   2          0.00          0.77         0.45 o
  -5   6   2         37.79         34.96         3.80 o
  -4   6   2         71.66         82.44         4.52 o
  -3   6   2         13.89         15.18         3.07 o
  -2   6   2         51.40         50.48         2.00 o
  -1   6   2         54.92         54.22         2.07 o
   0   6   2        221.45        220.11         3.39 o
   1   6   2        106.15        103.77         2.21 o
   2   6   2         11.81          9.11         1.01 o
   3   6   2         56.06         56.20         1.40 o
   4   6   2          7.52          9.45         0.97 o
  -4   7   2          1.55          0.08         1.70 o
  -3   7   2         21.38         21.24         3.07 o
  -2   7   2         13.98         12.42         1.46 o
  -1   7   2         23.47         20.47         1.49 o
   0   7   2          1.22          0.28         0.53 o
   1   7   2         76.89         78.40         2.24 o
   2   7   2          1.23          1.17         1.74 o
   3   7   2          0.90          1.16         0.33 o
  -3   8   2          3.68          4.93         2.10 o
  -2   8   2         16.26         18.31         1.31 o
  -1   8   2         64.84         66.33         1.98 o
   0   8   2         28.40         26.10         1.28 o
   1   8   2         92.32         97.84         2.58 o
  -1   9   2         20.68         19.78         1.13 o
   1  -9   3         41.45         40.53         1.37 o
  -2  -8   3         65.62         60.39         3.15 o
  -1  -8   3        183.80        192.88         3.62 o
   0  -8   3          6.97          6.57         1.03 o
   1  -8   3         39.84         39.72         2.26 o
   2  -8   3         57.37         54.48         2.30 o
   3  -8   3        936.26        937.79        18.98 o
  -3  -7   3         17.21         18.17         1.05 o
  -2  -7   3          0.72          0.76         0.64 o
  -1  -7   3          5.47          5.27         1.03 o
   0  -7   3          4.79          4.07         0.77 o
   1  -7   3         44.56         41.90         1.94 o
   2  -7   3         31.45         31.76         1.70 o
   3  -7   3         36.98         37.03         1.62 o
   4  -7   3          0.66          1.53         1.61 o
  -4  -6   3         22.88         17.93         1.13 o
  -3  -6   3          2.28          0.68         0.57 o
  -2  -6   3         25.87         23.63         1.23 o
  -1  -6   3         38.91         37.06         1.34 o
   0  -6   3          4.65          4.35         0.76 o
   1  -6   3        128.34        126.35         2.45 o
   2  -6   3        762.06        773.32        16.07 o
   3  -6   3       1699.42       1725.98        24.95 o
   4  -6   3          0.07          0.58         0.64 o
   5  -6   3         20.13         22.88         0.94 o
  -4  -5   3          0.32          0.40         0.65 o
  -3  -5   3          5.83          6.40         2.66 o
  -2  -5   3         71.61         74.97         1.97 o
  -1  -5   3         16.19         13.51         1.17 o
   0  -5   3          3.14          2.63         0.67 o
   1  -5   3         10.82         10.28         1.07 o
   2  -5   3          3.59          2.67         0.75 o
   3  -5   3         10.99         10.02         0.98 o
   4  -5   3        126.63        130.32         2.12 o
   5  -5   3         45.04         45.56         1.23 o
  -4  -4   3         11.28         10.45         2.38 o
  -3  -4   3          7.44          8.19         1.08 o
  -2  -4   3         38.99         36.38         2.16 o
  -1  -4   3         31.17         30.39         1.72 o
   0  -4   3        308.68        300.39         5.73 o
   1  -4   3         24.62         22.37         2.58 o
   2  -4   3        100.79        114.82         4.60 o
   3  -4   3         23.09         24.84         1.68 o
   4  -4   3          5.74          6.15         1.57 o
   5  -4   3          0.85          0.08         0.46 o
   6  -4   3          4.01          3.52         0.48 o
  -5  -3   3        198.48        182.88         6.70 o
  -4  -3   3         42.33         33.87         1.89 o
  -3  -3   3          0.01          0.60         0.85 o
  -2  -3   3        126.35        128.96         3.47 o
  -1  -3   3          8.24         10.54         1.57 o
   0  -3   3         15.72         16.23         1.70 o
   1  -3   3        193.02        186.95         2.63 o
   2  -3   3         22.84         25.35         3.07 o
   3  -3   3         12.91         11.82         0.99 o
   4  -3   3        232.96        240.44         4.11 o
   5  -3   3          0.01         -0.20         0.69 o
   6  -3   3        129.51        134.79         2.37 o
  -5  -2   3         64.92         66.12         4.28 o
  -4  -2   3         28.34         24.87         3.15 o
  -3  -2   3         11.15         10.87         1.47 o
  -2  -2   3       1683.59       1813.02        36.66 o
  -1  -2   3       1798.47       1835.70        36.66 o
   0  -2   3        186.59        188.77         3.08 o
   1  -2   3          6.62          7.75         0.65 o
   3  -2   3        150.79        154.84         3.56 o
   4  -2   3         83.30         84.47         1.72 o
   5  -2   3        126.98        131.32         2.60 o
   6  -2   3        343.09        342.81         6.30 o
  -5  -1   3        311.65        314.31         5.59 o
  -4  -1   3         68.91         67.22         2.26 o
  -3  -1   3          0.37          1.13         1.37 o
  -2  -1   3        156.46        171.83         2.75 o
  -1  -1   3        415.50        389.56         5.91 o
   0  -1   3          3.54          3.25         0.34 o
   1  -1   3         19.76         16.98         0.81 o
   2  -1   3         39.54         36.81         0.88 o
   3  -1   3         18.78         17.76         1.78 o
   4  -1   3        190.53        173.60        11.14 o
   5  -1   3         33.26         29.33         1.25 o
   6  -1   3        131.32        138.56         2.40 o
  -6   0   3         79.32         80.66         2.42 o
  -5   0   3        107.03        102.12         2.48 o
  -4   0   3        341.73        341.60         4.70 o
  -3   0   3         13.36         12.85         1.79 o
  -2   0   3       1724.74       1992.44        64.35 o
  -1   0   3        904.94        915.76        24.54 o
   0   0   3        735.87        677.18         9.54 o
   1   0   3        375.41        354.16         5.22 o
   2   0   3       1013.56       1142.47        22.93 o
   3   0   3         60.84         64.11         3.39 o
   4   0   3          8.71          8.24         1.28 o
   5   0   3        467.63        477.12         7.28 o
  -6   1   3         16.76         15.52         2.32 o
  -5   1   3         57.10         55.72         1.50 o
  -4   1   3         39.02         42.67         1.33 o
  -3   1   3        101.40        123.95         3.08 o
  -2   1   3         10.49          8.19         0.66 o
  -1   1   3        999.01        918.28        12.96 o
   0   1   3        297.23        306.12         5.93 o
   1   1   3         21.25         19.17         0.85 o
   2   1   3        247.77        259.90         6.38 o
   3   1   3          3.06          5.08         0.71 o
   4   1   3        133.00        141.34         2.13 o
   5   1   3          0.10         -0.65         1.13 o
  -6   2   3          1.67          0.80         0.63 o
  -5   2   3         70.13         75.80         1.76 o
  -4   2   3        208.94        219.31         4.23 o
  -2   2   3        219.78        241.22         3.93 o
  -1   2   3          5.80          9.42         0.69 o
   0   2   3        287.94        266.49         8.56 o
   1   2   3        102.10        111.75         3.39 o
   2   2   3        106.40         94.47         3.80 o
   3   2   3        228.84        228.05         3.94 o
   4   2   3        100.56         92.80         2.17 o
  -6   3   3         32.50         29.74         1.47 o
  -5   3   3          0.32          0.15         0.61 o
  -4   3   3         31.80         30.22         1.19 o
  -3   3   3         16.98         17.50         1.16 o
  -2   3   3          3.67          3.65         0.70 o
  -1   3   3         51.48         51.00         1.34 o
   0   3   3        121.90        113.28         4.04 o
   1   3   3         79.11         87.52         3.55 o
   2   3   3        130.03        137.58         2.68 o
   3   3   3          1.91          2.98         0.65 o
   4   3   3         39.53         40.13         1.43 o
  -6   4   3         41.33         44.96         2.97 o
  -5   4   3          0.89          1.26         0.47 o
  -4   4   3         53.74         57.43         1.99 o
  -3   4   3        147.90        140.11         3.05 o
  -2   4   3        228.76        218.06         4.03 o
  -1   4   3        196.49        187.62         3.91 o
   0   4   3        185.46        174.92         4.48 o
   1   4   3        658.08        714.11         8.74 o
   2   4   3        102.97        102.14         2.25 o
   3   4   3         70.04         65.79         1.77 o
   4   4   3         69.71         66.15         1.60 o
  -6   5   3        111.08        104.88         2.58 o
  -5   5   3          1.35          0.85         0.39 o
  -4   5   3         38.48         38.37         1.66 o
  -3   5   3          2.51          2.99         0.74 o
  -2   5   3         11.21         13.99         1.98 o
  -1   5   3         22.77         26.83         1.70 o
   0   5   3         28.20         31.29         1.28 o
   1   5   3         17.25         15.85         1.15 o
   2   5   3        182.78        174.58         2.93 o
   3   5   3          0.04          0.00         0.48 o
   4   5   3          3.93          4.40         0.58 o
  -5   6   3         16.42         19.70         3.31 o
  -4   6   3          8.53          5.09         2.58 o
  -3   6   3         32.78         31.98         3.47 o
  -2   6   3          2.16          1.89         0.97 o
  -1   6   3         56.97         52.82         1.98 o
   0   6   3        164.38        163.63         2.77 o
   1   6   3          9.95         11.83         1.05 o
   2   6   3        272.62        279.87         6.06 o
   3   6   3         11.27          9.85         0.81 o
  -4   7   3         42.72         34.65         1.54 o
  -3   7   3          6.20          6.70         2.02 o
  -2   7   3         13.95         10.70         1.46 o
  -1   7   3         18.57         17.45         1.36 o
   0   7   3         36.94         35.06         1.33 o
   1   7   3         51.14         49.81         1.33 o
   2   7   3         53.56         53.18         1.28 o
   3   7   3          8.76          8.18         0.63 o
  -3   8   3          1.93          2.50         2.02 o
  -2   8   3         90.58         94.84         2.95 o
  -1   8   3          3.68          3.08         0.73 o
   0   8   3          5.86          5.70         0.96 o
   1   8   3         75.44         72.80         1.90 o
  -2  -8   4          0.42         -0.16         0.48 o
  -1  -8   4          3.99          2.97         0.43 o
   0  -8   4         14.41         16.20         1.08 o
   1  -8   4          4.06          4.30         0.93 o
   2  -8   4         30.48         31.40         1.34 o
   3  -8   4        301.40        271.05         6.14 o
  -3  -7   4          0.27         -0.48         0.48 o
  -2  -7   4          0.46          0.46         0.85 o
  -1  -7   4         63.23         67.07         3.19 o
   0  -7   4          2.63          2.30         0.56 o
   1  -7   4          0.90          0.99         0.67 o
   2  -7   4          7.68          9.53         1.20 o
   3  -7   4          5.74          1.70         0.73 o
   4  -7   4          0.00         -0.57         0.81 o
  -4  -6   4         34.23         38.11         1.45 o
  -3  -6   4          0.50          0.47         0.60 o
  -2  -6   4          8.37          8.34         1.06 o
  -1  -6   4          0.21          0.74         0.56 o
   0  -6   4         83.25         83.16         1.88 o
   1  -6   4         93.90         91.64         2.83 o
   2  -6   4          1.93          1.35         0.89 o
   3  -6   4         13.60         10.84         1.37 o
   4  -6   4          1.65          1.73         0.62 o
   5  -6   4          1.65          0.79         0.48 o
  -4  -5   4        203.08        215.41         5.09 o
  -3  -5   4         14.97         15.26         2.71 o
  -2  -5   4          0.00          0.93         0.69 o
  -1  -5   4         44.42         43.54         1.54 o
   0  -5   4         36.80         39.00         1.42 o
   1  -5   4          8.18          7.31         1.17 o
   2  -5   4         27.22         29.09         1.55 o
   3  -5   4         15.93         15.76         1.06 o
   4  -5   4          0.57          0.47         0.47 o
   5  -5   4         59.81         59.16         1.46 o
  -4  -4   4        152.35        151.20         3.47 o
  -3  -4   4          3.92          2.73         0.86 o
  -2  -4   4          1.26          0.28         0.89 o
  -1  -4   4       1180.99       1179.13        13.92 o
   0  -4   4        570.92        565.58        13.16 o
   1  -4   4        212.33        209.12         3.90 o
   2  -4   4          1.58          2.02         0.97 o
   3  -4   4          5.83          5.65         0.85 o
   4  -4   4         63.10         63.16         1.77 o
   5  -4   4         20.38         21.60         0.94 o
   6  -4   4        114.82        108.94         1.91 o
  -4  -3   4        243.05        243.10         4.69 o
  -3  -3   4         45.96         44.45         1.92 o
  -2  -3   4          6.54         13.45         1.51 o
  -1  -3   4         12.02         14.94         2.02 o
   0  -3   4        305.86        300.59         7.19 o
   1  -3   4          7.45         10.05         0.79 o
   2  -3   4          5.56          7.19         2.02 o
   3  -3   4         12.42         11.33         1.20 o
   4  -3   4         13.97         11.02         1.06 o
   5  -3   4         60.76         65.99         1.65 o
   6  -3   4         21.74         22.14         0.77 o
  -5  -2   4        120.89        127.00         5.17 o
  -4  -2   4         70.71         71.86         4.12 o
  -3  -2   4        629.97        638.04        12.35 o
  -2  -2   4         13.25         13.89         2.02 o
  -1  -2   4        699.06        678.15        25.31 o
   0  -2   4       1022.24       1116.62        15.87 o
   1  -2   4        345.50        347.57         5.08 o
   3  -2   4        430.44        434.25         5.44 o
   4  -2   4          0.01         -0.09         0.57 o
   5  -2   4          4.02          2.86         0.54 o
   6  -2   4        225.45        224.76         3.57 o
  -6  -1   4          0.74         -4.04         4.60 o
  -5  -1   4         19.68         14.26         2.06 o
  -4  -1   4         21.99         25.04         1.78 o
  -3  -1   4        143.32        143.72         4.84 o
  -2  -1   4        111.99        140.42         2.48 o
  -1  -1   4         13.19         11.00         0.65 o
   0  -1   4        558.37        505.83         7.37 o
   1  -1   4        285.26        282.45         7.59 o
   2  -1   4          0.59         -0.16         0.57 o
   3  -1   4        146.04        154.19         2.39 o
   4  -1   4         18.23         21.52         1.09 o
   5  -1   4         73.12         74.20         1.82 o
   6  -1   4          0.72          0.06         0.43 o
  -6   0   4         59.47         60.83         1.85 o
  -5   0   4         16.88         20.62         1.98 o
  -4   0   4        152.99        156.60         2.68 o
  -3   0   4        336.29        384.80         9.53 o
  -2   0   4        715.54        742.15        11.50 o
  -1   0   4        235.54        241.67         3.83 o
   0   0   4         15.54         16.10         0.60 o
   1   0   4        614.20        589.71         8.56 o
   2   0   4          0.97          0.73         0.65 o
   3   0   4        173.25        159.77         2.49 o
   4   0   4        114.80        117.25         2.03 o
   5   0   4         77.36         70.99         1.51 o
  -6   1   4        238.51        228.73         4.48 o
  -5   1   4         64.15         60.35         1.57 o
  -4   1   4          0.00          0.20         0.56 o
  -3   1   4        164.19        159.05         2.95 o
  -2   1   4         10.77         12.06         0.83 o
  -1   1   4         24.43         22.69         1.13 o
   0   1   4         30.38         30.17         1.29 o
   1   1   4        103.65         86.68         1.88 o
   2   1   4        220.61        245.85         6.22 o
   3   1   4        198.85        213.74         2.86 o
   4   1   4          1.95          2.74         0.63 o
   5   1   4         12.95         13.04         1.23 o
  -6   2   4          2.69          1.79         0.40 o
  -5   2   4        120.84        118.86         2.21 o
  -4   2   4          7.67          6.33         0.77 o
  -3   2   4         95.92        108.78         4.36 o
  -2   2   4        200.87        210.66         3.11 o
  -1   2   4       1025.82       1077.05        15.44 o
   0   2   4        147.52        133.32         2.59 o
   1   2   4        451.79        470.74         7.59 o
   2   2   4        772.44        866.58        18.98 o
   3   2   4         14.84         15.27         1.18 o
   4   2   4        131.40        124.86         2.59 o
   5   2   4         60.89         57.24         2.18 o
  -6   3   4        408.84        434.15         5.60 o
  -5   3   4        245.37        241.17         3.60 o
  -4   3   4         17.06         17.20         1.04 o
  -3   3   4         85.56         95.49         1.91 o
  -2   3   4         24.35         22.51         1.48 o
  -1   3   4          0.35          0.84         0.61 o
   0   3   4         34.43         38.13         1.46 o
   1   3   4         96.25        101.25         3.01 o
   2   3   4         95.44         98.91         2.17 o
   3   3   4        239.43        245.35         4.20 o
   4   3   4          5.23          5.24         2.06 o
  -6   4   4         28.73         28.05         1.86 o
  -5   4   4          2.68          3.13         0.59 o
  -4   4   4         79.56         78.03         1.72 o
  -3   4   4          6.52          6.76         0.75 o
  -2   4   4         84.78         84.73         2.27 o
  -1   4   4         19.19         19.46         3.07 o
   0   4   4        155.66        146.76         3.64 o
   1   4   4        328.53        341.54         4.97 o
   2   4   4         27.57         24.45         2.91 o
   3   4   4        444.05        456.56         7.11 o
   4   4   4          0.67         -0.24         0.45 o
  -6   5   4        153.57        151.22         3.47 o
  -5   5   4         60.15         59.83         1.85 o
  -4   5   4        112.41        115.72         3.71 o
  -3   5   4         42.01         46.50         3.63 o
  -2   5   4         16.50         17.28         2.66 o
  -1   5   4         92.12         83.09         3.39 o
   0   5   4         76.45         79.69         1.86 o
   1   5   4         78.33         76.71         1.75 o
   2   5   4         72.47         72.81         1.86 o
   3   5   4         30.39         30.63         2.66 o
   4   5   4         10.37          9.16         0.85 o
  -5   6   4         76.35         78.48         4.20 o
  -4   6   4         76.27         74.85         4.20 o
  -3   6   4         71.12         67.26         4.04 o
  -2   6   4         69.06         65.29         2.30 o
  -1   6   4        244.71        235.62         4.50 o
   0   6   4          4.11          3.60         0.75 o
   1   6   4          3.74          3.45         0.67 o
   2   6   4        135.28        136.19         2.74 o
   3   6   4          1.61          4.20         0.89 o
  -4   7   4         21.59         20.52         1.30 o
  -3   7   4         36.41         36.66         3.88 o
  -2   7   4          2.39          2.83         2.10 o
  -1   7   4          3.47          1.41         0.75 o
   0   7   4          0.01          0.63         0.54 o
   1   7   4         10.62          8.37         0.81 o
   2   7   4          9.59          9.16         0.71 o
  -3   8   4          7.19          4.60         2.10 o
  -2   8   4         69.90         67.42         3.88 o
  -1   8   4         16.08         16.40         1.14 o
   0   8   4          2.84          0.67         1.66 o
   1   8   4          4.88          3.71         0.73 o
  -1  -8   5          1.75          2.14         0.45 o
   0  -8   5         11.80         13.03         1.38 o
   1  -8   5         49.58         48.95         1.60 o
   2  -8   5         19.43         23.53         3.55 o
   3  -8   5          0.00         -0.57         0.57 o
  -2  -7   5          5.54          6.76         0.79 o
  -1  -7   5          0.60          1.23         0.50 o
   0  -7   5         12.00         10.13         1.01 o
   1  -7   5         30.94         28.84         1.82 o
   2  -7   5          1.34          1.62         1.05 o
   3  -7   5          0.47          1.29         0.65 o
   4  -7   5         10.66         12.19         1.29 o
  -4  -6   5          0.66          0.81         0.65 o
  -3  -6   5        152.78        160.03         4.12 o
  -2  -6   5          2.51          2.27         0.65 o
  -1  -6   5          0.00         -0.15         0.57 o
   0  -6   5        520.18        510.68         9.97 o
   1  -6   5         43.29         43.78         1.51 o
   2  -6   5         99.41         97.14         2.62 o
   3  -6   5          0.57         -0.26         1.25 o
   4  -6   5          6.06          4.11         0.71 o
   5  -6   5         17.12         17.30         0.94 o
  -4  -5   5          2.42          1.53         0.73 o
  -3  -5   5        124.26        120.79         3.63 o
  -2  -5   5         37.16         37.65         1.74 o
  -1  -5   5         32.77         41.32         1.71 o
   0  -5   5          0.42         -0.08         0.64 o
   1  -5   5         69.37         69.02         2.39 o
   2  -5   5         25.83         26.63         1.55 o
   3  -5   5         12.99         12.63         1.31 o
   4  -5   5         10.21          9.62         0.82 o
   5  -5   5          8.85          7.64         0.71 o
  -4  -4   5        108.28        117.40         5.09 o
  -3  -4   5          6.86          4.56         0.90 o
  -2  -4   5        482.61        473.49         6.19 o
  -1  -4   5          2.82          4.42         2.22 o
   0  -4   5         41.81         35.97         1.46 o
   2  -4   5         64.41         61.63         1.84 o
   3  -4   5         24.69         24.55         1.94 o
   4  -4   5        117.74        112.98         4.56 o
   5  -4   5          7.38          7.30         0.81 o
   6  -4   5          4.35          5.28         0.85 o
  -5  -3   5          8.79          6.14         3.23 o
  -4  -3   5         21.81         19.98         1.82 o
  -3  -3   5          4.96          7.45         1.44 o
  -2  -3   5        232.91        234.12         7.95 o
  -1  -3   5        196.73        223.00         5.98 o
   0  -3   5         20.14         20.67         2.34 o
   1  -3   5          5.69          6.90         3.35 o
   2  -3   5        111.85        114.03        10.74 o
   3  -3   5          4.43          6.38         0.87 o
   4  -3   5         83.07         87.26         2.06 o
   5  -3   5         19.03         19.46         1.70 o
   6  -3   5         30.59         29.30         0.83 o
  -5  -2   5         81.07         78.08         4.20 o
  -4  -2   5        110.59        126.11         5.09 o
  -3  -2   5        171.96        168.35         4.40 o
  -2  -2   5        157.54        190.40         3.99 o
  -1  -2   5        659.74        674.18         8.38 o
   0  -2   5         30.41         36.85         1.20 o
   1  -2   5        258.71        241.61         3.80 o
   3  -2   5         33.05         32.62         1.20 o
   4  -2   5         78.08         77.49         1.59 o
   5  -2   5         30.82         34.38         1.23 o
   6  -2   5         43.31         42.45         1.06 o
  -6  -1   5         10.18          6.86         2.75 o
  -5  -1   5        550.07        539.51         8.67 o
  -4  -1   5        129.37        129.67         5.25 o
  -3  -1   5          0.06         -1.29         1.37 o
  -2  -1   5        276.46        292.12         4.26 o
  -1  -1   5          4.26          3.96         0.68 o
   0  -1   5         15.12         14.88         0.71 o
   1  -1   5        117.98        114.98         2.08 o
   2  -1   5         25.58         25.35         1.45 o
   3  -1   5        165.18        180.55         2.64 o
   4  -1   5        122.92        119.72         2.00 o
   5  -1   5          0.18         -0.01         0.46 o
   6  -1   5          0.80          1.05         0.57 o
  -6   0   5         75.03         81.40         2.14 o
  -5   0   5          3.56          2.63         0.82 o
  -4   0   5        164.41        176.41         3.76 o
  -3   0   5         63.05         52.89         2.37 o
  -2   0   5         92.84         97.21         1.92 o
  -1   0   5         77.83         90.75         1.90 o
   0   0   5       1563.72       1599.86        22.41 o
   1   0   5         48.91         38.06         1.66 o
   2   0   5        333.28        350.17         7.91 o
   3   0   5        464.93        509.08         7.49 o
   4   0   5         28.87         31.38         1.18 o
   5   0   5         96.66         97.53         1.76 o
  -6   1   5        112.40        101.14         2.40 o
  -5   1   5        749.20        750.76         9.34 o
  -4   1   5        447.64        453.86         6.06 o
  -3   1   5        122.58        120.89         3.30 o
  -2   1   5        289.91        280.79         3.94 o
  -1   1   5        131.62        113.00         2.20 o
   0   1   5          4.03          4.77         0.62 o
   1   1   5        106.26        114.96         3.43 o
   2   1   5        184.17        207.98         5.73 o
   3   1   5        124.36        133.25         2.22 o
   4   1   5        135.43        134.39         2.23 o
   5   1   5         14.54         13.56         1.11 o
  -6   2   5          3.61          5.19         1.49 o
  -5   2   5        131.71        131.74         3.07 o
  -4   2   5         14.88         15.50         1.37 o
  -3   2   5        413.03        414.73         5.39 o
  -2   2   5          2.87          1.82         0.82 o
  -1   2   5        141.67        142.46         4.84 o
   0   2   5        290.77        287.36         4.88 o
   1   2   5        115.81        114.46         3.15 o
   2   2   5        368.01        385.14         6.09 o
   3   2   5        198.74        199.05         3.19 o
   4   2   5        379.71        384.13         5.77 o
   5   2   5          7.53          8.80         1.37 o
  -6   3   5          1.14          0.69         0.47 o
  -5   3   5        238.49        245.59         3.68 o
  -4   3   5         69.00         69.81         2.05 o
  -3   3   5        260.54        257.10         3.73 o
  -2   3   5         30.92         32.85         1.73 o
  -1   3   5         37.86         39.06         1.60 o
   0   3   5        243.08        241.83         5.41 o
   1   3   5        227.12        237.70         6.94 o
   2   3   5        155.74        160.90         3.00 o
   3   3   5         59.45         62.84         1.98 o
   4   3   5          3.12          2.12         0.58 o
   5   3   5          2.68         -0.32         0.89 o
  -6   4   5         16.74         15.28         2.46 o
  -5   4   5        157.66        166.78         2.90 o
  -4   4   5        365.89        364.90         5.80 o
  -3   4   5        126.41        125.40         2.25 o
  -2   4   5        272.00        288.00         7.83 o
  -1   4   5        512.82        503.26         8.50 o
   0   4   5        462.95        475.32         8.60 o
   1   4   5        129.41        123.47         2.24 o
   2   4   5          0.80          1.29         0.56 o
   3   4   5        120.14        121.98         2.48 o
   4   4   5         41.04         46.50         1.31 o
  -6   5   5         10.62         12.11         0.97 o
  -5   5   5          1.90          2.30         0.67 o
  -4   5   5         21.50         21.62         1.58 o
  -3   5   5        143.18        137.98         5.65 o
  -2   5   5        161.27        165.36         5.89 o
  -1   5   5         49.83         43.56         1.54 o
   0   5   5          3.86          2.79         0.68 o
   1   5   5          8.12          7.98         1.38 o
   2   5   5         19.50         19.07         1.78 o
   3   5   5         31.53         34.99         1.17 o
   4   5   5         16.88         19.63         0.83 o
  -5   6   5          5.09          5.81         2.10 o
  -4   6   5         72.56         71.53         4.04 o
  -3   6   5         16.50         16.96         3.23 o
  -2   6   5          8.06          9.84         2.10 o
  -1   6   5        149.69        147.81         3.48 o
   0   6   5          6.77          7.64         0.96 o
   1   6   5         15.93         15.38         1.05 o
   2   6   5         16.51         15.08         0.93 o
   3   6   5         39.00         41.16         1.11 o
  -4   7   5        140.98        140.32         2.88 o
  -3   7   5        116.32        115.91         2.88 o
  -2   7   5        115.19        107.55         4.84 o
  -1   7   5        218.72        226.03         4.40 o
   0   7   5        104.39        104.21         2.91 o
   1   7   5        490.51        495.61         9.53 o
   2   7   5         25.98         24.57         0.85 o
  -3   8   5          0.24          0.00         1.78 o
  -2   8   5         15.02         20.27         3.39 o
  -1   8   5         31.67         35.36         1.44 o
   0   8   5        109.03        109.97         2.75 o
   1   8   5          0.16          0.81         0.40 o
  -1  -8   6          8.23          7.12         0.88 o
   0  -8   6          0.89          0.02         0.44 o
   1  -8   6        188.29        186.14         3.61 o
   2  -8   6          0.13          0.40         0.57 o
   3  -8   6         37.24         38.76         1.37 o
  -3  -7   6          1.09          0.89         0.48 o
  -2  -7   6         38.59         36.80         1.15 o
  -1  -7   6         41.13         41.88         1.60 o
   0  -7   6         33.86         34.80         1.71 o
   1  -7   6          0.08          0.55         0.56 o
   2  -7   6         10.81         12.53         1.09 o
   3  -7   6         30.70         27.54         1.37 o
   4  -7   6          6.47          6.14         1.13 o
  -4  -6   6          4.37          4.28         0.73 o
  -3  -6   6         46.19         46.18         1.94 o
  -2  -6   6          3.61          5.01         0.97 o
  -1  -6   6        196.01        203.80         3.43 o
   0  -6   6          0.25         -0.57         0.71 o
   1  -6   6          0.09         -0.09         0.61 o
   2  -6   6        129.21        121.37         2.95 o
   3  -6   6          1.78          1.86         0.73 o
   4  -6   6          7.25          6.59         0.87 o
  -4  -5   6         40.22         37.79         1.78 o
  -3  -5   6         19.77         15.75         1.61 o
  -2  -5   6          0.18         -0.09         0.89 o
  -1  -5   6        171.36        168.79         6.46 o
   0  -5   6         97.84        104.08         2.23 o
   1  -5   6          4.19          3.56         1.56 o
   2  -5   6          1.92          2.42         0.83 o
   3  -5   6         29.22         29.16         1.13 o
   4  -5   6         14.68         10.50         1.37 o
   5  -5   6         54.29         49.29         1.17 o
  -4  -4   6         85.59         87.67         2.43 o
  -3  -4   6        199.82        211.13         4.25 o
  -2  -4   6         74.94         75.32         2.31 o
  -1  -4   6         11.25         14.25         1.30 o
   0  -4   6        223.27        222.01         5.05 o
   1  -4   6          6.15          4.44         1.11 o
   2  -4   6        156.04        144.70         7.50 o
   3  -4   6         67.95         70.53         1.88 o
   4  -4   6         31.26         30.52         1.26 o
   5  -4   6         30.19         31.02         0.91 o
  -5  -3   6         56.93         35.69         4.84 o
  -4  -3   6        776.00        779.12        12.33 o
  -3  -3   6        175.78        175.93         5.89 o
  -2  -3   6          9.46          9.94         1.64 o
  -1  -3   6         76.30         66.12         3.07 o
   0  -3   6          4.68          3.92         1.01 o
   1  -3   6          5.14          3.07         2.34 o
   2  -3   6         81.28         80.59         2.02 o
   3  -3   6          2.76          2.76         0.53 o
   4  -3   6         97.84         97.31         2.30 o
   5  -3   6         58.16         54.68         1.40 o
   6  -3   6          0.85          0.69         0.29 o
  -5  -2   6        136.11        142.58         5.65 o
  -4  -2   6          9.73          5.98         1.94 o
  -3  -2   6        113.34        115.37         3.01 o
  -2  -2   6         51.14         40.26         2.08 o
  -1  -2   6         54.07         54.32         1.59 o
   0  -2   6         10.72         11.28         1.78 o
   1  -2   6        739.21        715.78        14.74 o
   3  -2   6        142.58        153.27         2.36 o
   4  -2   6        120.46        124.50         2.07 o
   5  -2   6         77.52         82.59         2.26 o
   6  -2   6         42.55         47.11         1.09 o
  -6  -1   6          5.42          6.94         2.58 o
  -5  -1   6        146.32        130.26         3.05 o
  -4  -1   6        902.08        867.46        13.18 o
  -3  -1   6        583.98        589.04        12.07 o
  -2  -1   6        436.91        447.35         7.42 o
  -1  -1   6        533.53        493.65         7.68 o
   0  -1   6        210.34        189.54         4.00 o
   1  -1   6         93.65         90.89         1.94 o
   2  -1   6        137.70        148.40         4.04 o
   3  -1   6         89.87         93.41         1.58 o
   4  -1   6         66.41         65.66         1.43 o
   5  -1   6         42.37         38.90         1.06 o
   6  -1   6         12.89         13.83         1.41 o
  -6   0   6          9.69          7.25         1.41 o
  -5   0   6          9.01          9.81         1.19 o
  -4   0   6        325.88        301.92         8.24 o
  -3   0   6        104.85        103.71         2.26 o
  -2   0   6       1505.76       1585.79        18.63 o
  -1   0   6        121.94        127.93         2.57 o
   0   0   6          3.92          4.41         0.68 o
   1   0   6        671.07        714.82        10.59 o
   2   0   6          8.50          7.35         1.37 o
   3   0   6        170.64        182.90         2.38 o
   4   0   6        259.87        262.02         3.18 o
   5   0   6        172.87        176.35         2.53 o
  -6   1   6         63.64         62.73         1.81 o
  -5   1   6         22.23         21.57         1.13 o
  -4   1   6        272.24        267.48        11.12 o
  -3   1   6        111.53        123.97         2.47 o
  -2   1   6        475.38        464.62         6.12 o
  -1   1   6          5.80          5.71         0.85 o
   0   1   6         41.09         41.73         1.37 o
   1   1   6        323.84        327.71         6.54 o
   2   1   6        305.87        322.88         8.32 o
   3   1   6        104.77        107.53         1.75 o
   4   1   6         20.44         23.29         1.09 o
   5   1   6          0.05          1.12         0.89 o
  -6   2   6        177.52        170.89         3.47 o
  -5   2   6         60.79         66.73         1.61 o
  -4   2   6        216.84        207.26         3.24 o
  -3   2   6       1282.20       1288.92        20.75 o
  -2   2   6        157.99        166.58         3.00 o
  -1   2   6        737.24        805.38        25.25 o
   0   2   6       2067.84       2152.37        30.54 o
   1   2   6        378.53        420.82        10.01 o
   2   2   6        397.54        416.14         5.25 o
   3   2   6          0.97          0.32         0.81 o
   4   2   6         44.60         46.28         1.30 o
   5   2   6         88.11         97.29         2.66 o
  -6   3   6         22.68         24.25         2.79 o
  -5   3   6         27.61         28.29         1.10 o
  -4   3   6         11.33         13.01         0.94 o
  -3   3   6        126.97        135.52         2.33 o
  -2   3   6        663.71        633.79        23.34 o
  -1   3   6        576.56        574.14         9.14 o
   0   3   6        291.00        281.32         8.60 o
   1   3   6         24.49         24.48         2.71 o
   2   3   6         90.61         84.26         1.71 o
   3   3   6         34.95         31.41         1.31 o
   4   3   6         45.90         50.81         1.61 o
   5   3   6          8.93          9.04         1.29 o
  -6   4   6         17.19         16.76         0.94 o
  -5   4   6         24.78         25.58         2.66 o
  -4   4   6          0.63          0.44         0.51 o
  -3   4   6        106.96        110.25         2.84 o
  -2   4   6        106.04        109.08         4.52 o
  -1   4   6          4.29          7.14         1.26 o
   0   4   6        237.61        228.63         3.01 o
   1   4   6          1.96          1.26         0.97 o
   2   4   6         16.51         18.47         1.17 o
   3   4   6         25.50         24.71         1.57 o
   4   4   6         57.56         58.14         1.40 o
  -6   5   6         40.41         39.08         1.45 o
  -5   5   6         18.25         17.53         1.82 o
  -4   5   6          6.36          4.75         0.86 o
  -3   5   6        407.03        423.81        12.27 o
  -2   5   6        149.65        166.49         6.94 o
  -1   5   6        172.36        179.46         2.95 o
   0   5   6        523.41        531.12         6.86 o
   1   5   6        330.71        316.22         7.15 o
   2   5   6        859.29        844.10        12.36 o
   3   5   6         20.77         16.24         0.86 o
   4   5   6         32.24         34.66         1.74 o
  -5   6   6          8.85         10.98         2.99 o
  -4   6   6          0.25         -1.05         1.70 o
  -3   6   6         15.62         15.29         1.33 o
  -2   6   6          0.35         -0.54         1.49 o
  -1   6   6         39.60         39.02         1.88 o
   0   6   6         69.78         68.39         1.76 o
   1   6   6        281.65        276.73         4.57 o
   2   6   6          1.84          2.00         0.65 o
   3   6   6         32.70         33.72         1.05 o
  -4   7   6          4.18          3.13         1.45 o
  -3   7   6          2.33          3.04         2.54 o
  -2   7   6         15.45         18.09         3.47 o
  -1   7   6         46.69         45.39         1.81 o
   0   7   6         76.11         75.93         2.24 o
   1   7   6        196.83        210.19         4.20 o
   2   7   6        193.48        192.47         3.47 o
  -2   8   6          1.42          2.26         2.66 o
  -1   8   6          0.79         -0.81         0.81 o
   1   8   6         31.90         33.91         1.21 o
  -1  -8   7         14.87         15.07         0.86 o
   0  -8   7         57.88         54.84         1.30 o
   1  -8   7          0.01          0.08         0.48 o
   2  -8   7          2.52          1.61         0.48 o
   3  -8   7         36.35         33.11         1.21 o
  -3  -7   7         68.33         67.50         1.94 o
  -2  -7   7         17.83         15.26         2.58 o
  -1  -7   7          0.03          0.44         0.51 o
   0  -7   7         73.12         76.10         1.70 o
   1  -7   7         30.56         31.21         1.21 o
   2  -7   7          0.41          0.40         0.65 o
   3  -7   7          2.68          2.18         0.65 o
   4  -7   7          6.61          7.19         1.05 o
  -4  -6   7         31.43         30.44         1.61 o
  -3  -6   7         67.74         65.80         2.26 o
  -2  -6   7        161.92        172.85         3.23 o
  -1  -6   7         18.59         19.47         1.17 o
   0  -6   7          0.36          1.04         0.67 o
   1  -6   7         62.07         61.18         1.68 o
   2  -6   7          7.72          6.54         1.21 o
   3  -6   7         44.41         41.42         2.99 o
   4  -6   7         28.08         25.65         0.99 o
  -4  -5   7        103.27         94.22         2.75 o
  -3  -5   7        729.81        735.30        15.42 o
  -2  -5   7        146.60        137.73         3.92 o
  -1  -5   7         21.05         19.03         1.31 o
   0  -5   7          0.34          0.68         0.68 o
   1  -5   7         13.00         13.21         1.39 o
   2  -5   7          1.66          1.22         0.63 o
   3  -5   7         39.43         39.81         2.49 o
   4  -5   7          2.74          1.23         0.41 o
   5  -5   7         55.40         49.56         1.04 o
  -4  -4   7        159.48        168.81         3.55 o
  -3  -4   7         29.63         24.60         1.98 o
  -2  -4   7         65.16         63.75         3.27 o
  -1  -4   7          4.44          4.49         1.32 o
   0  -4   7         52.04         53.94         1.90 o
   1  -4   7          0.90          0.53         0.89 o
   2  -4   7        128.20        129.01         2.96 o
   3  -4   7          0.17         -0.29         0.64 o
   4  -4   7         52.20         51.05         1.51 o
   5  -4   7          6.36          7.29         0.58 o
  -5  -3   7          5.51          6.54         1.94 o
  -4  -3   7        113.24         99.09         3.63 o
  -3  -3   7        786.63        770.86        11.88 o
  -2  -3   7        402.94        394.76         6.60 o
  -1  -3   7        347.62        333.85         6.98 o
   0  -3   7        277.82        283.05         9.28 o
   2  -3   7         42.67         39.64         1.69 o
   3  -3   7        111.33        118.42         2.00 o
   4  -3   7         54.32         52.82         2.18 o
   5  -3   7         25.25         23.57         0.97 o
  -5  -2   7         26.99         17.20         2.75 o
  -4  -2   7         12.56         16.91         2.99 o
  -3  -2   7        449.01        429.72         5.75 o
  -2  -2   7        344.91        332.65         8.40 o
  -1  -2   7       1442.21       1442.54        20.95 o
   0  -2   7        112.17        103.65         2.54 o
   1  -2   7         52.22         51.24         1.77 o
   2  -2   7        521.76        517.77         6.36 o
   3  -2   7          7.80          7.59         0.85 o
   4  -2   7         41.26         41.85         1.18 o
   5  -2   7        187.25        178.78         3.11 o
   6  -2   7         40.14         39.72         0.94 o
  -6  -1   7         19.18         20.99         3.63 o
  -5  -1   7        114.78        109.00         4.93 o
  -4  -1   7         43.98         41.10         2.46 o
  -3  -1   7        207.40        222.34         4.21 o
  -2  -1   7        189.42        226.85         4.53 o
  -1  -1   7        222.24        216.91         4.39 o
   0  -1   7         38.88         29.76         1.31 o
   1  -1   7          0.45         -0.46         0.64 o
   2  -1   7        101.13        104.39         6.14 o
   3  -1   7        158.68        160.07         2.16 o
   4  -1   7         39.84         40.20         1.15 o
   5  -1   7          2.14          2.09         0.43 o
   6  -1   7          0.62          0.89         0.57 o
  -6   0   7         26.96         27.39         1.27 o
  -5   0   7        264.75        252.02         4.93 o
  -4   0   7        129.19        133.83         3.06 o
  -3   0   7        180.78        160.99         3.92 o
  -2   0   7       2324.68       2484.09        35.25 o
  -1   0   7         16.06         24.98         1.90 o
   0   0   7        814.00        834.21        17.44 o
   1   0   7       2377.08       2487.48        35.69 o
   2   0   7         83.86         92.75         1.95 o
   3   0   7        375.41        389.78         4.35 o
   4   0   7          5.47          5.10         0.59 o
   5   0   7          6.22          5.75         0.64 o
  -6   1   7         18.66         18.95         1.98 o
  -5   1   7          9.07          5.56         1.10 o
  -4   1   7         36.33         34.36         2.83 o
  -3   1   7         35.34         28.70         1.26 o
  -2   1   7        799.28        899.40        13.59 o
  -1   1   7       1483.06       1510.42        21.70 o
   0   1   7       1360.10       1364.06        19.73 o
   1   1   7        604.40        589.04        26.68 o
   2   1   7         77.95         77.49         1.51 o
   3   1   7        236.92        227.53         3.32 o
   4   1   7         28.12         25.57         1.06 o
   5   1   7         43.99         48.21         1.31 o
  -6   2   7         26.40         28.64         1.35 o
  -5   2   7          3.57          2.44         0.89 o
  -4   2   7         22.88         24.86         2.15 o
  -3   2   7         12.16         13.16         2.11 o
  -2   2   7         57.14         59.71         2.39 o
  -1   2   7        376.03        384.42         6.84 o
   0   2   7         15.09          8.56         1.94 o
   1   2   7        250.21        252.80         7.11 o
   2   2   7          4.42          4.06         0.86 o
   3   2   7          0.93          1.48         0.52 o
   4   2   7         23.51         23.02         1.00 o
   5   2   7         45.63         42.47         1.61 o
  -6   3   7         54.92         58.68         5.21 o
  -5   3   7         84.18         91.01         3.15 o
  -4   3   7         42.93         45.00         1.35 o
  -3   3   7          0.04          0.91         0.78 o
  -2   3   7        958.85        998.11        15.36 o
  -1   3   7         54.38         62.25         2.60 o
   1   3   7        800.11        834.90         9.88 o
   2   3   7        613.21        558.96        11.95 o
   3   3   7        966.72        932.48        11.11 o
   4   3   7          8.62          7.09         0.79 o
   5   3   7         18.78         22.29         1.78 o
  -6   4   7         14.59         16.66         1.02 o
  -5   4   7         14.14         13.84         1.05 o
  -4   4   7         18.09         20.72         1.54 o
  -3   4   7          5.44          4.56         1.09 o
  -2   4   7         28.14         33.75         3.31 o
  -1   4   7         13.08         12.30         1.40 o
   0   4   7         95.58         89.31         1.70 o
   1   4   7        163.18        152.84         2.44 o
   2   4   7        468.51        481.15         7.45 o
   3   4   7          4.02          2.26         0.51 o
   4   4   7         21.73         22.04         0.87 o
  -5   5   7         24.95         25.35         2.06 o
  -4   5   7         32.85         33.90         1.79 o
  -3   5   7         10.19         11.14         3.07 o
  -2   5   7          0.79          1.69         0.81 o
  -1   5   7         57.99         56.85         1.68 o
   0   5   7         75.87         80.27         2.18 o
   1   5   7        117.61        114.65         2.43 o
   2   5   7        217.96        219.19         3.80 o
   3   5   7        148.39        142.01         2.65 o
   4   5   7          0.80          2.71         1.61 o
  -5   6   7         39.82         37.43         1.27 o
  -4   6   7          0.59          0.00         0.54 o
  -3   6   7         13.11         12.30         1.66 o
  -2   6   7         50.92         49.92         1.96 o
  -1   6   7          0.02         -0.49         0.85 o
   0   6   7          1.84          1.51         0.78 o
   1   6   7        167.53        169.91         3.11 o
   2   6   7         17.73         23.01         0.93 o
   3   6   7         16.78         15.29         0.70 o
  -4   7   7          1.60          2.12         1.05 o
  -3   7   7         10.37          8.79         1.35 o
  -2   7   7         51.48         60.71         4.36 o
  -1   7   7          2.39          2.38         0.84 o
   0   7   7          2.33          1.61         0.65 o
   1   7   7        113.64        113.52         2.14 o
   2   7   7          6.15          7.57         0.64 o
   0   8   7         54.46         53.69         1.70 o
  -1  -8   8         69.39         78.48         2.18 o
   0  -8   8          5.33          6.38         0.91 o
   1  -8   8          0.01          0.40         0.48 o
   2  -8   8         17.55         16.23         1.21 o
  -2  -7   8        464.36        481.14        11.18 o
  -1  -7   8         91.64         90.57         2.25 o
   0  -7   8         24.63         25.13         1.95 o
   1  -7   8         13.31         10.21         1.49 o
   2  -7   8          7.88          7.27         0.97 o
   3  -7   8          0.04          0.97         0.48 o
  -3  -6   8        127.15        135.80         3.71 o
  -2  -6   8         40.68         41.42         2.02 o
  -1  -6   8         25.61         26.56         1.25 o
   0  -6   8          7.12          9.75         1.31 o
   1  -6   8         19.11         20.99         2.78 o
   2  -6   8          0.62          0.00         0.65 o
   3  -6   8         14.01         10.41         2.18 o
   4  -6   8          0.70         -0.06         0.81 o
  -4  -5   8          8.10          9.12         1.29 o
  -3  -5   8         52.38         47.47         2.18 o
  -2  -5   8        481.86        510.28        11.55 o
  -1  -5   8        158.30        152.27         3.05 o
   0  -5   8        155.27        160.89         2.77 o
   1  -5   8        110.58        111.39         2.25 o
   2  -5   8         28.65         26.18         1.26 o
   3  -5   8          6.18          6.37         0.84 o
   4  -5   8         80.98         76.51         1.38 o
   5  -5   8         31.05         27.37         0.74 o
  -4  -4   8         55.48         44.60         1.87 o
  -3  -4   8         17.61         20.25         1.90 o
  -2  -4   8        305.06        287.54         5.23 o
  -1  -4   8        376.74        376.00         5.11 o
   0  -4   8        479.10        485.75         7.45 o
   1  -4   8         53.46         45.32         2.62 o
   2  -4   8         76.34         75.96         2.42 o
   3  -4   8        172.84        175.83         3.31 o
   4  -4   8         29.57         30.18         1.39 o
   5  -4   8          6.35          6.23         0.59 o
  -5  -3   8         30.61         27.54         3.15 o
  -4  -3   8        130.28        124.71         3.18 o
  -3  -3   8         45.08         41.33         1.92 o
  -2  -3   8        106.44        114.03         3.43 o
  -1  -3   8         78.18         83.50         2.34 o
   0  -3   8          1.74          1.37         0.89 o
   1  -3   8         57.30         54.52         1.85 o
   2  -3   8         14.90         13.82         0.94 o
   3  -3   8         23.75         21.43         0.98 o
   4  -3   8         29.88         29.10         1.23 o
   5  -3   8         10.49         11.13         1.17 o
  -5  -2   8         78.80         75.98         4.04 o
  -4  -2   8        240.34        210.89         7.75 o
  -3  -2   8        178.27        170.75         3.77 o
  -2  -2   8         32.31         28.65         1.85 o
  -1  -2   8       1536.04       1565.52        22.78 o
   0  -2   8        117.73        110.30         5.01 o
   1  -2   8        277.49        286.30         7.27 o
   2  -2   8        795.32        798.63        12.19 o
   3  -2   8          4.09          5.03         0.98 o
   4  -2   8        167.79        159.76         2.47 o
   5  -2   8          5.93          7.56         0.71 o
  -6  -1   8          2.24          1.61         2.26 o
  -5  -1   8         11.67          9.59         1.20 o
  -4  -1   8          0.01          0.48         0.79 o
  -3  -1   8         29.17         29.07         1.63 o
  -2  -1   8         39.03         32.67         5.33 o
  -1  -1   8       1237.04       1320.85        35.44 o
   0  -1   8       1268.29       1289.88        25.56 o
   1  -1   8        738.26        776.93        11.82 o
   2  -1   8        450.02        451.63         4.90 o
   3  -1   8        135.04        127.94         2.17 o
   4  -1   8        298.22        293.75         3.96 o
   5  -1   8         11.09         10.39         0.66 o
  -6   0   8          3.55          4.36         1.94 o
  -5   0   8         22.14         24.60         1.46 o
  -4   0   8          6.67          7.87         1.15 o
  -3   0   8          5.56          5.31         1.09 o
  -2   0   8         12.97         11.25         1.80 o
  -1   0   8          0.01          0.34         1.21 o
   0   0   8        450.52        440.29         7.16 o
   1   0   8         11.57         10.04         1.77 o
   2   0   8         85.02         83.56         1.39 o
   3   0   8         44.68         40.91         1.29 o
   4   0   8          2.02          2.82         1.02 o
   5   0   8         13.44         12.83         0.74 o
  -6   1   8         11.63         12.35         0.92 o
  -5   1   8        119.51        126.80         2.97 o
  -4   1   8         93.28         89.46         2.43 o
  -3   1   8         96.37        104.22         2.49 o
  -2   1   8          1.23          0.58         2.50 o
  -1   1   8       1144.52       1370.88        28.34 o
   0   1   8         29.58         26.32         2.26 o
   1   1   8        399.04        464.17        11.06 o
   2   1   8        619.67        662.43         7.48 o
   3   1   8        678.71        657.47         6.95 o
   4   1   8        701.43        690.23         8.34 o
   5   1   8          1.15          1.38         0.50 o
  -6   2   8          5.13          6.38         1.05 o
  -5   2   8         48.96         49.04         1.81 o
  -4   2   8         35.07         37.54         1.66 o
  -3   2   8         34.81         34.99         1.65 o
  -2   2   8         15.87          9.98         1.71 o
  -1   2   8        162.56        187.14         4.19 o
   0   2   8         49.97         52.16         3.31 o
   1   2   8        112.00        113.92         1.99 o
   2   2   8        275.75        266.50         3.65 o
   3   2   8        467.18        493.57         6.20 o
   4   2   8          6.87          5.03         2.14 o
   5   2   8         10.04         10.42         1.13 o
  -6   3   8         29.83         30.88         1.21 o
  -5   3   8         15.16         14.80         1.30 o
  -4   3   8        165.22        148.62         6.38 o
  -3   3   8         64.00         62.87         2.21 o
  -2   3   8         31.31         30.80         4.44 o
  -1   3   8         16.40         14.79         1.52 o
   0   3   8        105.48         93.16         4.37 o
   1   3   8        122.07        138.53         2.24 o
   2   3   8         97.14         87.89         1.99 o
   3   3   8        139.60        137.63         2.27 o
   4   3   8         76.98         66.24         1.54 o
  -6   4   8        108.15        104.92         1.94 o
  -5   4   8          0.10         -0.73         0.73 o
  -4   4   8         85.06         87.76         2.46 o
  -3   4   8          0.02         -0.37         0.89 o
  -2   4   8         47.88         45.37         3.63 o
  -1   4   8         87.44         81.11         2.54 o
   0   4   8          5.46          5.55         1.03 o
   1   4   8         40.57         42.85         1.29 o
   2   4   8        165.39        168.65         2.64 o
   4   4   8         20.06         19.89         1.09 o
  -5   5   8        263.27        275.52        11.26 o
  -4   5   8         28.24         29.93         1.80 o
  -3   5   8          0.60          1.29         1.70 o
  -2   5   8         13.64         14.30         1.39 o
  -1   5   8        214.45        209.70         3.30 o
   0   5   8         22.20         22.93         1.27 o
   1   5   8          3.69          4.80         1.13 o
   2   5   8        172.03        156.61         2.91 o
   3   5   8          8.42          7.60         1.01 o
  -5   6   8          2.82          3.07         0.73 o
  -4   6   8         11.49         11.87         3.75 o
  -3   6   8         10.62         10.01         1.24 o
  -2   6   8         13.38         16.22         4.93 o
  -1   6   8          5.53          7.23         1.01 o
   0   6   8         90.46         87.21         2.13 o
   1   6   8         92.59         88.48         1.94 o
   2   6   8          7.90          9.42         0.78 o
   3   6   8          0.83          0.15         0.28 o
  -4   7   8         20.36         20.51         1.29 o
  -3   7   8          0.76          0.32         1.09 o
  -2   7   8         36.56         28.34         4.36 o
  -1   7   8        124.69        126.92         4.20 o
   0   7   8          3.10          2.91         0.73 o
   1   7   8          0.81          1.19         0.77 o
   2   7   8          7.67          6.75         1.33 o
   0  -8   9         12.51         12.26         0.89 o
   1  -8   9         20.48         18.49         1.05 o
   2  -8   9          8.04          7.99         0.81 o
  -2  -7   9         27.62         26.84         1.66 o
  -1  -7   9        212.66        215.21         3.17 o
   0  -7   9         59.54         59.94         1.52 o
   1  -7   9         65.23         65.10         1.64 o
   2  -7   9         41.19         36.74         1.61 o
   3  -7   9          8.14          7.59         0.81 o
  -3  -6   9         65.83         61.70         1.90 o
  -2  -6   9         14.29         15.26         1.27 o
  -1  -6   9        108.43        106.02         4.16 o
   0  -6   9        233.37        232.43         3.52 o
   1  -6   9        122.98        112.25         2.45 o
   2  -6   9         25.71         23.66         1.45 o
   3  -6   9         64.13         59.05         1.55 o
   4  -6   9         41.71         39.22         1.09 o
  -4  -5   9         27.50         24.71         1.53 o
  -3  -5   9         84.13         80.34         2.66 o
  -2  -5   9         15.32         13.65         1.70 o
  -1  -5   9         32.20         28.17         1.60 o
   0  -5   9         44.65         45.49         2.01 o
   1  -5   9         11.13         12.72         1.22 o
   2  -5   9         40.89         41.50         1.96 o
   3  -5   9         10.53          8.00         0.93 o
   4  -5   9         14.54         15.07         0.71 o
  -4  -4   9        115.45        118.88         2.87 o
  -3  -4   9        117.97        110.58         2.85 o
  -2  -4   9        139.32        139.60         3.32 o
  -1  -4   9          4.57          3.24         0.87 o
   0  -4   9        428.25        427.18         5.47 o
   1  -4   9        175.54        179.89         3.42 o
   2  -4   9         69.96         73.53         5.09 o
   3  -4   9        225.70        226.33         5.01 o
   4  -4   9          0.03          0.01         0.45 o
   5  -4   9         33.87         36.34         0.79 o
  -5  -3   9          0.01          0.89         1.70 o
  -3  -3   9         10.59         13.68         2.58 o
  -2  -3   9          5.67          8.71         1.66 o
  -1  -3   9          4.89          3.51         0.72 o
   0  -3   9        646.78        649.90         8.25 o
   1  -3   9        480.26        471.58         7.25 o
   2  -3   9        228.61        239.57         2.95 o
   3  -3   9        197.15        193.80         2.51 o
   4  -3   9        135.61        137.64         2.65 o
   5  -3   9        219.59        218.54         4.40 o
  -5  -2   9          7.70          5.89         1.61 o
  -4  -2   9          2.66          2.58         1.78 o
  -3  -2   9         42.48         34.03         2.54 o
  -2  -2   9          0.04          0.60         1.82 o
  -1  -2   9         19.50         16.34         2.18 o
   0  -2   9         22.45         16.34         1.64 o
   1  -2   9        106.11        114.29         2.21 o
   2  -2   9          1.57          1.30         0.97 o
   3  -2   9         31.59         30.97         1.07 o
   4  -2   9         95.16         92.17         1.68 o
   5  -2   9         10.15         10.17         0.77 o
  -5  -1   9         36.25         31.33         3.23 o
  -4  -1   9        166.47        176.72         3.68 o
  -3  -1   9         29.87         23.81         1.59 o
  -2  -1   9         93.80        105.61         4.28 o
  -1  -1   9          6.61          9.31         1.67 o
   0  -1   9        460.73        496.39        11.55 o
   1  -1   9         58.64         52.12         1.57 o
   2  -1   9        209.98        230.07         2.79 o
   3  -1   9        308.89        308.46         4.13 o
   4  -1   9        462.90        458.02         5.78 o
   5  -1   9        339.02        345.72         4.32 o
  -6   0   9         58.53         60.63         3.63 o
  -5   0   9         39.85         45.05         3.80 o
  -4   0   9         89.86         83.77         2.38 o
  -3   0   9        125.06        130.66         3.47 o
  -2   0   9         33.47         37.90         1.73 o
  -1   0   9          0.51          1.53         1.20 o
   0   0   9        353.36        417.27        10.01 o
   1   0   9         88.60         95.64         2.58 o
   2   0   9         41.45         42.75         1.10 o
   3   0   9        268.82        266.82         3.20 o
   4   0   9        290.75        301.74         3.48 o
   5   0   9          8.77          8.06         0.71 o
  -6   1   9          3.82          3.64         0.69 o
  -5   1   9         31.14         30.63         1.50 o
  -4   1   9        142.29        135.46         3.19 o
  -3   1   9        482.27        491.91        10.50 o
  -2   1   9         44.29         46.43         1.82 o
  -1   1   9         44.38         47.39         3.23 o
   0   1   9         13.16         10.58         2.50 o
   1   1   9         25.20         21.50         1.31 o
   2   1   9        104.49        114.85         2.19 o
   3   1   9         78.50         68.55         1.35 o
   4   1   9         55.09         53.02         1.37 o
   5   1   9         24.12         20.83         0.91 o
  -6   2   9          4.95          7.03         0.89 o
  -5   2   9        238.27        251.10         4.80 o
  -4   2   9         22.20         23.98         1.78 o
  -3   2   9        160.48        170.67         3.55 o
  -2   2   9          7.43          5.98         0.93 o
  -1   2   9        140.77        127.16         3.47 o
   0   2   9         73.47         83.57         2.75 o
   1   2   9         15.94         25.13         1.54 o
   2   2   9        129.76        130.81         2.20 o
   3   2   9         75.08         84.08         1.66 o
   4   2   9          6.63          4.27         0.65 o
   5   2   9         19.39         19.30         1.13 o
  -6   3   9          5.26          6.56         0.60 o
  -5   3   9         52.33         56.51         1.86 o
  -4   3   9        496.72        498.48         8.19 o
  -3   3   9          6.90          7.72         1.34 o
  -2   3   9          0.13         -0.21         0.99 o
  -1   3   9          2.30          1.63         1.05 o
   0   3   9        628.28        621.70         7.55 o
   1   3   9         82.56         87.55         1.71 o
   2   3   9          2.42          3.75         0.55 o
   3   3   9        159.14        136.43         2.22 o
   4   3   9          3.31          1.73         0.39 o
  -6   4   9         54.57         50.22         1.53 o
  -5   4   9        265.54        272.66         4.83 o
  -4   4   9          2.95          2.00         0.81 o
  -3   4   9         20.29         21.20         2.06 o
  -2   4   9         25.05         26.91         1.74 o
  -1   4   9          2.96          2.85         0.92 o
   0   4   9         30.90         33.64         1.30 o
   1   4   9        194.70        189.09         2.83 o
   2   4   9        116.28        110.99         1.95 o
   3   4   9         21.82         20.05         0.94 o
   4   4   9          0.12          0.67         0.52 o
  -5   5   9          0.02          0.65         0.52 o
  -4   5   9         12.65         12.05         1.05 o
  -3   5   9         64.89         68.74         2.34 o
  -2   5   9          0.02          0.44         1.09 o
  -1   5   9         60.80         58.24         2.21 o
   0   5   9        129.54        131.02         2.25 o
   1   5   9          4.68          4.83         0.78 o
   2   5   9          1.58          2.35         0.48 o
   3   5   9          0.53          3.47         0.89 o
  -5   6   9        156.11        163.42         3.63 o
  -4   6   9          3.31          2.52         0.85 o
  -3   6   9         44.44         43.80         1.67 o
  -2   6   9          0.18          0.08         2.58 o
   0   6   9         33.54         34.24         2.50 o
   1   6   9         82.11         78.33         1.74 o
   2   6   9         45.82         41.90         1.61 o
  -4   7   9          3.30          2.50         0.81 o
  -3   7   9          0.04          5.25         2.75 o
  -2   7   9         60.13         80.01         8.40 o
   0   7   9         56.37         57.73         1.94 o
   1   7   9          1.16          0.89         0.73 o
   1  -8  10        103.68        104.16         2.50 o
  -2  -7  10         30.85         41.66         2.18 o
  -1  -7  10          0.67          0.24         1.58 o
   0  -7  10          7.54          6.69         0.85 o
   1  -7  10         32.38         33.42         1.14 o
   2  -7  10         15.84         15.26         0.97 o
   3  -7  10         25.48         22.69         1.05 o
  -3  -6  10         86.37         89.08         3.96 o
  -2  -6  10         19.93         18.49         1.29 o
  -1  -6  10         76.43         79.37         4.32 o
   0  -6  10         11.38         12.28         1.13 o
   1  -6  10         66.48         69.27         2.50 o
   2  -6  10        120.93        114.49         3.15 o
   3  -6  10         21.55         19.03         2.06 o
   4  -6  10         64.36         65.80         1.86 o
  -4  -5  10          3.18          3.31         0.97 o
  -3  -5  10          3.70          2.75         0.89 o
  -2  -5  10         19.24         19.70         1.78 o
  -1  -5  10          0.01         -1.00         1.13 o
   0  -5  10          0.24         -0.78         1.82 o
   1  -5  10        234.37        237.05         4.80 o
   2  -5  10        124.50        116.35         2.06 o
   3  -5  10        113.32        108.94         2.20 o
   4  -5  10         70.48         71.50         1.51 o
  -4  -4  10          2.75          3.96         1.13 o
  -3  -4  10          5.43          6.21         1.86 o
  -2  -4  10         61.86         54.29         2.26 o
  -1  -4  10          0.84          0.65         0.97 o
   0  -4  10          9.19         11.30         1.65 o
   1  -4  10         11.81         11.22         1.34 o
   2  -4  10         14.93         15.89         2.54 o
   3  -4  10          1.62          2.63         0.61 o
   4  -4  10         23.07         21.91         0.94 o
   5  -4  10         78.85         75.59         1.15 o
  -5  -3  10          5.43          6.22         2.02 o
  -4  -3  10         58.39         55.71         3.63 o
  -3  -3  10         87.12         92.89         2.32 o
  -2  -3  10          0.91          2.49         0.72 o
  -1  -3  10         43.99         46.46         1.58 o
   0  -3  10          3.54          2.82         0.70 o
   1  -3  10         81.78         87.55         2.11 o
   2  -3  10         16.71         14.55         1.56 o
   3  -3  10        112.98        109.49         1.70 o
   4  -3  10         97.60         95.26         2.58 o
   5  -3  10        208.77        216.22         3.55 o
  -5  -2  10         86.87         99.80         4.28 o
  -4  -2  10        121.52        119.34         5.01 o
  -3  -2  10         52.95         44.95         2.75 o
  -2  -2  10        222.01        227.07         4.45 o
  -1  -2  10         10.82         13.29         2.24 o
   0  -2  10          2.83          3.97         0.71 o
   1  -2  10        245.15        244.05         6.03 o
   2  -2  10         41.37         37.66         1.40 o
   3  -2  10          5.83          4.76         0.76 o
   4  -2  10        160.59        160.67         3.20 o
   5  -2  10         97.66        103.22         1.91 o
  -5  -1  10          2.93          2.18         1.78 o
  -4  -1  10          6.35          2.83         1.78 o
  -3  -1  10        409.99        398.86        10.42 o
  -2  -1  10        640.55        627.36        20.63 o
  -1  -1  10          8.61         13.64         1.99 o
   0  -1  10         40.79         39.00         1.80 o
   1  -1  10          0.00          0.91         0.63 o
   2  -1  10          3.66          5.18         0.70 o
   3  -1  10         48.06         46.33         1.23 o
   4  -1  10         47.82         46.37         1.97 o
   5  -1  10         15.50         13.93         0.64 o
  -5   0  10          0.13          0.58         0.62 o
  -4   0  10        391.42        388.20         6.65 o
  -3   0  10        112.67        110.54         2.73 o
  -2   0  10        172.44        176.89         3.73 o
   0   0  10        174.44        153.04         3.30 o
   1   0  10          4.44          6.49         0.66 o
   2   0  10          9.89         12.85         0.81 o
   3   0  10        129.81        128.45         1.87 o
   4   0  10         11.86         13.89         1.70 o
   5   0  10         19.86         16.86         0.83 o
  -6   1  10         17.14         15.50         2.99 o
  -5   1  10         20.99         22.33         1.09 o
  -4   1  10        166.54        176.35         3.70 o
  -3   1  10        557.39        533.03         8.54 o
  -2   1  10          1.01          0.23         0.78 o
  -1   1  10          6.58          5.09         1.21 o
   0   1  10          3.83          2.44         0.65 o
   1   1  10        868.38        935.28         9.56 o
   2   1  10         94.40        101.99         1.67 o
   3   1  10          3.04          3.42         0.76 o
   4   1  10         80.18         66.59         1.33 o
   5   1  10          0.14          0.62         0.52 o
  -6   2  10          2.81          1.13         1.94 o
  -5   2  10        116.06        113.67         2.95 o
  -4   2  10        418.72        428.80         7.29 o
  -3   2  10          6.27          3.98         2.22 o
  -2   2  10         30.56         34.78         1.44 o
  -1   2  10         23.08         24.47         1.70 o
   0   2  10          1.16          2.89         0.61 o
   1   2  10         71.35         74.45         1.57 o
   2   2  10        245.02        245.23         3.43 o
   3   2  10        105.55        103.82         1.90 o
   4   2  10         15.63         15.57         0.71 o
  -6   3  10         52.97         57.48         1.78 o
  -5   3  10         97.38        101.56         2.48 o
  -4   3  10          0.34          0.94         0.77 o
  -3   3  10         89.46         84.66         2.43 o
  -2   3  10         97.86         96.47         2.53 o
  -1   3  10          5.05          6.30         1.37 o
   0   3  10         27.24         25.62         1.32 o
   1   3  10         54.94         58.75         1.74 o
   2   3  10          6.96          5.82         0.66 o
   3   3  10          4.57          6.51         0.91 o
   4   3  10         17.46         26.69         0.97 o
  -5   4  10         60.59         61.86         1.58 o
  -4   4  10        254.05        261.45         4.86 o
  -3   4  10          7.03         10.13         1.27 o
  -2   4  10         62.22         59.92         2.07 o
  -1   4  10          4.26          3.31         1.05 o
   0   4  10         85.30         82.16         1.73 o
   1   4  10         72.82         68.19         1.50 o
   2   4  10         80.81         74.42         1.50 o
   3   4  10         69.55         67.83         1.59 o
   4   4  10         10.76          8.04         1.01 o
  -5   5  10        163.20        178.57         3.42 o
  -4   5  10         27.05         26.13         1.28 o
  -3   5  10          0.13          0.80         0.69 o
  -2   5  10          5.20          3.78         0.83 o
  -1   5  10        208.87        198.95         4.93 o
   0   5  10        450.54        451.00         5.67 o
   1   5  10         83.13         79.78         1.58 o
   2   5  10          9.55         10.50         0.81 o
   3   5  10         15.57         14.90         0.68 o
  -4   6  10         11.55         13.83         3.88 o
  -3   6  10         85.35         88.57         2.58 o
  -2   6  10         62.56         64.57         2.09 o
  -1   6  10         11.37         15.42         1.78 o
   0   6  10        208.09        206.69         4.84 o
   1   6  10          0.39          0.15         0.46 o
   2   6  10          2.06          3.63         0.58 o
  -3   7  10          0.69          1.86         0.89 o
   0   7  10         79.10         85.34         2.75 o
   1   7  10         22.84         22.45         1.21 o
  -2  -7  11          7.05          6.70         0.89 o
  -1  -7  11         11.46         13.81         1.13 o
   0  -7  11          0.10          0.20         0.46 o
   1  -7  11          0.04          2.58         1.05 o
   2  -7  11         64.07         63.22         2.02 o
  -2  -6  11         17.60         19.24         1.23 o
  -1  -6  11         23.74         26.63         2.38 o
   0  -6  11          2.24          2.33         0.60 o
   1  -6  11          8.96          8.01         1.13 o
   2  -6  11          0.35          0.97         0.57 o
   3  -6  11          3.03          3.96         0.81 o
  -3  -5  11         53.91         53.20         2.10 o
  -2  -5  11          8.88         13.48         2.42 o
  -1  -5  11         16.45         15.55         1.81 o
   0  -5  11         11.04         11.48         3.19 o
   1  -5  11          0.17          0.63         0.57 o
   2  -5  11          8.31          9.64         0.91 o
   3  -5  11          0.81          1.56         0.81 o
   4  -5  11         54.06         49.63         1.14 o
  -4  -4  11         78.43         86.15         4.04 o
  -3  -4  11        151.81        158.29         3.53 o
  -2  -4  11          1.13          6.78         1.12 o
  -1  -4  11        221.07        225.64         4.08 o
   0  -4  11          3.45          3.20         0.62 o
   1  -4  11         15.52         16.68         2.91 o
   2  -4  11        116.97        111.87         2.51 o
   3  -4  11          6.19          5.65         0.81 o
   4  -4  11          0.52          0.67         0.45 o
  -5  -3  11          2.15         -0.65         2.02 o
  -4  -3  11          0.42          0.00         1.70 o
  -3  -3  11          1.36          2.69         0.80 o
  -2  -3  11        567.76        543.73         7.02 o
  -1  -3  11        295.16        283.02         4.12 o
   0  -3  11          1.28          2.28         0.89 o
   1  -3  11         14.66         16.27         1.23 o
   2  -3  11         11.12         11.49         1.07 o
   3  -3  11         17.76         17.85         0.99 o
   4  -3  11         16.94         16.63         0.88 o
   5  -3  11         15.45         17.11         0.65 o
  -5  -2  11         91.59         95.76         4.12 o
  -4  -2  11          6.25          3.47         2.58 o
  -3  -2  11        392.25        368.27        10.01 o
  -2  -2  11        181.70        171.15         3.72 o
  -1  -2  11         95.90        101.02         2.11 o
   0  -2  11         12.78         13.88         1.25 o
   1  -2  11         84.47         78.27         1.61 o
   2  -2  11          4.42          5.64         0.64 o
   3  -2  11          1.98          1.37         0.49 o
   4  -2  11         96.50         98.01         1.65 o
   5  -2  11          0.36          0.20         0.44 o
  -5  -1  11          3.57          4.93         1.86 o
  -4  -1  11         47.84         48.84         3.71 o
  -3  -1  11        286.38        291.55         8.32 o
  -2  -1  11        298.00        275.51         5.17 o
  -1  -1  11         55.62         54.13         1.75 o
   0  -1  11          4.67         11.30         2.18 o
   1  -1  11         37.83         33.58         1.39 o
   2  -1  11        554.62        567.78         6.99 o
   3  -1  11         39.34         39.78         1.44 o
   4  -1  11          2.05          2.34         0.40 o
   5  -1  11         17.81         10.98         1.29 o
  -5   0  11          0.39         -1.61         1.61 o
  -4   0  11        165.75        153.29         3.35 o
  -3   0  11        580.05        552.83        13.32 o
  -2   0  11         12.97         10.14         1.30 o
  -1   0  11         28.16         29.15         2.26 o
   0   0  11         13.66         10.50         1.31 o
   1   0  11          4.44          5.84         0.59 o
   2   0  11         26.21         29.06         0.96 o
   3   0  11        194.48        189.54         2.49 o
   4   0  11         93.53         88.77         1.57 o
   5   0  11          2.27          1.79         0.37 o
  -5   1  11        166.68        161.23         3.32 o
  -4   1  11        161.50        156.29         2.66 o
  -3   1  11          2.49          1.02         0.60 o
  -2   1  11        249.02        241.11         6.74 o
  -1   1  11         62.04         64.43         2.50 o
   0   1  11         18.74         17.00         1.07 o
   1   1  11          0.01         -0.17         0.45 o
   2   1  11          3.63          4.34         0.49 o
   3   1  11          5.28          3.84         0.64 o
   4   1  11          5.78          7.91         0.64 o
  -5   2  11          3.05          3.06         0.88 o
  -4   2  11         79.70         81.64         1.76 o
  -3   2  11        363.19        363.34         4.97 o
  -2   2  11         28.02         27.01         1.62 o
  -1   2  11         43.96         44.71         1.75 o
   0   2  11          4.60          2.32         0.54 o
   1   2  11        264.02        264.86         3.68 o
   2   2  11        110.40        102.53         1.85 o
   3   2  11         58.81         56.34         1.32 o
   4   2  11         86.95         84.88         1.50 o
  -5   3  11         62.23         61.23         2.14 o
  -4   3  11        282.00        281.17         4.04 o
  -3   3  11          4.94          7.06         1.66 o
  -2   3  11         18.92         17.97         1.90 o
  -1   3  11         22.69         25.68         1.78 o
   0   3  11        419.93        384.30        22.35 o
   1   3  11        688.16        682.53         8.27 o
   2   3  11         44.24         44.55         1.19 o
   3   3  11         18.12         17.64         0.76 o
   4   3  11         10.39          7.53         0.73 o
  -5   4  11          3.47          3.72         1.37 o
  -4   4  11          3.90          5.37         1.49 o
  -3   4  11        106.01        104.04         2.65 o
  -2   4  11        113.52        121.44         3.04 o
  -1   4  11        206.91        213.23         5.25 o
   0   4  11          1.16          0.45         0.63 o
   1   4  11        308.75        299.22         3.98 o
   2   4  11         10.39         12.55         1.13 o
   3   4  11          6.32          8.82         0.81 o
  -5   5  11         24.37         24.22         1.21 o
  -4   5  11        139.00        142.17         3.00 o
  -3   5  11         45.02         45.05         4.36 o
  -2   5  11          1.40          2.26         0.81 o
  -1   5  11         13.55         13.81         1.53 o
   0   5  11        536.69        560.48         6.85 o
   1   5  11         20.58         18.70         1.00 o
   2   5  11         65.32         66.87         3.11 o
   3   5  11         14.17         17.04         1.05 o
  -4   6  11         19.62         18.17         1.05 o
  -3   6  11        257.34        263.49         4.88 o
  -2   6  11          2.04          1.45         0.73 o
  -1   6  11        282.68        286.30         6.46 o
   0   6  11         11.51         10.42         1.53 o
   1   6  11          0.31          0.52         0.73 o
   2   6  11         19.73         20.36         0.76 o
  -3   7  11         79.60         88.73         3.23 o
  -1  -7  12          0.73          2.18         0.65 o
   0  -7  12         16.05         17.05         1.12 o
   1  -7  12          0.63         -0.27         0.49 o
   2  -7  12          0.00          0.00         0.40 o
  -3  -6  12         42.82         46.50         1.61 o
  -2  -6  12        117.47        126.52         3.31 o
  -1  -6  12         10.59         11.39         1.45 o
   0  -6  12        146.77        146.20         2.68 o
   1  -6  12          0.16          0.68         0.54 o
   2  -6  12         24.11         22.53         1.21 o
   3  -6  12         34.46         33.27         1.21 o
  -3  -5  12          0.83          1.86         0.73 o
  -2  -5  12         18.54         19.38         1.61 o
  -1  -5  12        389.84        392.64         8.88 o
   0  -5  12         68.09         69.12         2.50 o
   1  -5  12          0.66          0.76         0.47 o
   2  -5  12          0.92          1.13         0.80 o
   3  -5  12         24.29         22.77         1.05 o
   4  -5  12         18.65         17.47         1.01 o
  -3  -4  12         37.37         31.73         1.94 o
  -2  -4  12        268.56        264.26         6.46 o
  -1  -4  12        102.08        101.29         2.43 o
   0  -4  12         25.62         27.65         1.21 o
   1  -4  12          6.17          3.55         0.71 o
   2  -4  12         25.76         24.20         1.49 o
   3  -4  12         20.15         24.07         1.02 o
   4  -4  12          0.67          1.11         0.40 o
  -4  -3  12          2.24          2.99         1.86 o
  -3  -3  12         56.99         59.22         1.68 o
  -2  -3  12        254.39        262.28         4.51 o
  -1  -3  12         66.80         68.90         1.91 o
   0  -3  12        124.84        127.97         3.71 o
   1  -3  12          0.95          1.04         0.68 o
   2  -3  12         54.46         55.00         1.41 o
   3  -3  12        235.00        245.50         6.34 o
   4  -3  12         11.37         11.48         0.74 o
  -5  -2  12         23.60         31.57         3.07 o
  -4  -2  12         14.72         10.82         2.83 o
  -3  -2  12        200.46        183.86         5.21 o
  -2  -2  12        565.68        555.22         7.13 o
  -1  -2  12         50.16         46.42         2.18 o
   0  -2  12         13.25         14.22         1.25 o
   1  -2  12          2.71          2.57         0.67 o
   2  -2  12          0.19         -0.36         0.44 o
   3  -2  12          0.29          0.87         0.43 o
   4  -2  12        114.37        117.26         2.88 o
  -5  -1  12         17.36         17.12         2.75 o
  -4  -1  12        280.97        255.38         8.56 o
  -3  -1  12        186.23        175.61         6.22 o
  -2  -1  12          2.55          1.91         2.42 o
  -1  -1  12        221.83        213.36         3.79 o
   0  -1  12         25.07         27.60         1.46 o
   1  -1  12         58.55         54.19         1.48 o
   2  -1  12          3.21          3.61         0.65 o
   3  -1  12          2.26          2.15         0.44 o
   4  -1  12          1.70          2.47         0.91 o
  -5   0  12         25.59         22.12         3.55 o
  -4   0  12         10.25         11.14         3.23 o
  -3   0  12         90.30         83.49         4.76 o
  -2   0  12        315.41        324.64         5.78 o
  -1   0  12         53.53         55.64         1.68 o
   0   0  12         10.84         10.46         1.17 o
   1   0  12          0.60          0.93         0.54 o
   2   0  12        373.09        367.32         7.83 o
   3   0  12         93.85         89.81         1.64 o
   4   0  12         27.48         27.55         0.82 o
  -5   1  12         11.79         17.85         3.47 o
  -4   1  12         68.71         61.81         2.08 o
  -3   1  12        373.39        361.08         6.23 o
  -2   1  12         10.65          9.10         2.14 o
  -1   1  12         68.90         68.68         1.77 o
   0   1  12         33.52         31.57         1.67 o
   1   1  12        574.71        560.80         6.15 o
   2   1  12        523.69        531.40         5.75 o
   3   1  12          7.25          7.00         0.71 o
   4   1  12         18.86         22.18         0.89 o
  -5   2  12          6.34          3.56         1.05 o
  -4   2  12         24.15         17.85         3.67 o
  -3   2  12          0.10         -0.28         0.93 o
  -2   2  12        407.88        419.93         9.21 o
  -1   2  12         84.96         83.75         2.25 o
   0   2  12        456.68        487.00         7.48 o
   1   2  12          4.29          4.27         1.54 o
   2   2  12        226.19        218.62         3.12 o
   3   2  12         30.07         32.97         0.96 o
   4   2  12         12.81         15.85         0.74 o
  -5   3  12        133.09        135.91         3.43 o
  -4   3  12         69.84         72.25         2.24 o
  -3   3  12        259.48        240.21         5.41 o
  -2   3  12         66.85         63.38         2.34 o
  -1   3  12         19.22         18.57         1.61 o
   0   3  12         27.69         28.99         1.21 o
   1   3  12        590.15        588.38         7.24 o
   2   3  12          2.60          2.89         0.45 o
   3   3  12         88.78         88.71         1.49 o
  -5   4  12         35.37         33.30         1.61 o
  -4   4  12        130.98        130.30         3.35 o
  -3   4  12         75.93         71.90         2.19 o
  -2   4  12        454.82        474.02        10.26 o
  -1   4  12         44.91         42.79         1.94 o
   0   4  12        358.07        351.62         4.60 o
   1   4  12          8.58          8.31         1.75 o
   2   4  12         15.37         19.50         0.80 o
   3   4  12         17.03         18.48         0.76 o
  -5   5  12          4.91          3.55         0.73 o
  -4   5  12         84.39         89.46         5.33 o
  -3   5  12        332.56        327.32         7.19 o
  -2   5  12        221.27        218.48         5.57 o
  -1   5  12         64.11         64.83         2.34 o
   0   5  12         72.73         69.92         1.51 o
   1   5  12          4.65          4.56         0.79 o
   2   5  12         49.14         45.70         1.16 o
  -4   6  12         33.18         34.80         1.21 o
  -3   6  12          3.41          2.58         0.65 o
  -2   6  12        107.01        108.52         2.91 o
  -1   6  12          0.21          0.65         0.81 o
   1   6  12          0.00          0.86         0.52 o
   0  -7  13        180.39        189.26         4.28 o
   1  -7  13          9.27         10.01         1.13 o
  -2  -6  13         60.18         66.77         2.66 o
  -1  -6  13        164.68        167.37         4.20 o
   0  -6  13         32.22         33.33         2.50 o
   1  -6  13          2.62          3.12         1.25 o
   2  -6  13          3.26          1.61         0.57 o
   3  -6  13          6.54          6.06         0.73 o
  -3  -5  13         16.23         19.54         1.94 o
  -2  -5  13         36.47         40.45         2.66 o
  -1  -5  13        157.66        162.61         4.36 o
   0  -5  13          3.91          2.91         0.97 o
   1  -5  13         75.42         75.26         1.50 o
   2  -5  13          0.57          0.11         0.41 o
   3  -5  13         29.25         27.12         0.91 o
  -3  -4  13         36.83         39.32         1.94 o
  -2  -4  13        171.84        176.66         4.76 o
  -1  -4  13        385.80        407.22        14.25 o
   0  -4  13         47.80         47.01         1.39 o
   1  -4  13          4.70          4.06         0.54 o
   2  -4  13          2.50          3.47         0.97 o
   3  -4  13          7.28          6.82         0.85 o
   4  -4  13          3.56          3.83         0.54 o
  -4  -3  13         39.96         46.50         3.88 o
  -3  -3  13        258.33        250.34         3.68 o
  -2  -3  13        145.44        144.59         2.65 o
  -1  -3  13          0.02         -0.47         0.65 o
   0  -3  13         82.36         77.59         1.69 o
   1  -3  13          4.38          4.47         0.68 o
   2  -3  13         63.43         62.13         1.48 o
   3  -3  13          8.95          7.84         0.71 o
   4  -3  13          3.53          3.06         0.89 o
  -4  -2  13         42.14         35.23         1.52 o
  -3  -2  13         14.62         12.01         1.08 o
  -2  -2  13         52.06         50.75         1.58 o
  -1  -2  13         80.70         82.76         2.08 o
   0  -2  13         58.03         58.47         1.80 o
   1  -2  13          0.69          0.95         0.44 o
   2  -2  13          2.00          1.86         0.48 o
   3  -2  13        313.65        304.00         6.42 o
   4  -2  13         47.69         49.88         1.25 o
  -5  -1  13        164.14        206.02         4.40 o
  -4  -1  13          0.00         -1.70         1.70 o
  -3  -1  13         51.84         40.13         3.96 o
  -2  -1  13        390.78        372.68         5.99 o
  -1  -1  13         60.14         57.93         1.88 o
   0  -1  13         66.14         67.36         1.94 o
   1  -1  13         30.13         31.08         1.62 o
   2  -1  13        527.71        549.47         6.82 o
   3  -1  13        217.40        213.71         3.88 o
   4  -1  13          0.14          0.15         0.35 o
  -5   0  13          8.45         10.58         2.91 o
  -4   0  13          3.96         -0.32         1.94 o
  -3   0  13         62.87         41.01         4.04 o
  -2   0  13         23.88         21.48         2.18 o
  -1   0  13        801.02        791.53         9.49 o
   0   0  13         15.22         16.63         1.70 o
   1   0  13        472.76        494.27         6.17 o
   2   0  13          9.84          9.05         0.90 o
   3   0  13         84.15         75.17         2.58 o
   4   0  13         36.50         39.29         1.03 o
  -5   1  13          0.38          0.00         1.94 o
  -4   1  13        216.93        206.75         4.06 o
  -3   1  13        150.05        138.65         3.26 o
  -2   1  13        450.05        456.82         9.85 o
  -1   1  13         35.47         33.58         1.40 o
   0   1  13         56.72         58.41         1.74 o
   1   1  13         47.07         51.63         1.16 o
   2   1  13        424.66        425.09         4.70 o
   3   1  13         39.01         38.17         0.99 o
   4   1  13         56.48         55.82         1.23 o
  -5   2  13          1.15          1.11         1.41 o
  -4   2  13         68.71         60.76         2.01 o
  -3   2  13        258.22        254.58         6.26 o
  -2   2  13        166.25        178.92         4.60 o
  -1   2  13        553.49        555.98         8.34 o
   0   2  13        136.48        138.87         2.30 o
   1   2  13        289.14        283.54         3.85 o
   2   2  13          8.51          7.11         0.89 o
   3   2  13         52.06         58.40         1.16 o
   4   2  13          5.78          5.36         0.61 o
  -5   3  13          0.45          0.05         1.17 o
  -4   3  13          0.41          0.44         1.33 o
  -3   3  13        143.80        145.09         3.36 o
  -2   3  13        734.23        738.61        10.85 o
  -1   3  13        414.93        395.79         8.72 o
   0   3  13         33.22         41.59         1.53 o
   1   3  13         96.05         84.05         1.60 o
   2   3  13          2.18          2.39         0.40 o
   3   3  13         12.29          9.36         0.64 o
  -5   4  13          2.56          1.54         0.73 o
  -4   4  13          8.99          8.82         2.71 o
  -3   4  13         54.23         52.24         2.34 o
  -2   4  13          0.02          1.21         0.73 o
  -1   4  13        119.24        109.24         3.23 o
   0   4  13          0.42          0.54         0.60 o
   1   4  13         10.40          8.63         0.76 o
   2   4  13          3.27          6.60         0.65 o
   3   4  13          9.62          8.97         0.57 o
  -4   5  13         15.31         15.02         0.97 o
  -3   5  13         36.24         32.62         1.45 o
  -2   5  13        552.38        545.96        11.47 o
  -1   5  13          1.79          2.18         0.73 o
   0   5  13        105.84        103.59         2.99 o
   1   5  13          3.81          3.00         0.99 o
   2   5  13         23.85         27.83         0.88 o
  -3   6  13          1.32          1.86         0.57 o
  -2   6  13         21.08         23.09         1.29 o
  -1   6  13         68.79         64.03         2.10 o
  -2  -6  14         41.58         44.56         1.53 o
  -1  -6  14        111.83        114.01         2.99 o
   0  -6  14        197.36        204.59         4.76 o
   1  -6  14         19.02         19.24         1.82 o
   2  -6  14          1.31          1.13         0.48 o
  -3  -5  14         40.96         44.65         1.78 o
  -2  -5  14        156.26        154.21         3.88 o
  -1  -5  14         92.28         94.55         2.91 o
   0  -5  14          0.75         -0.09         0.61 o
   1  -5  14         23.33         23.21         0.91 o
   2  -5  14          0.85          1.01         0.52 o
   3  -5  14         40.85         39.70         1.61 o
  -3  -4  14         40.25         37.71         1.78 o
  -2  -4  14         12.11          9.21         1.53 o
  -1  -4  14         12.22         13.16         1.61 o
   0  -4  14          0.35          0.25         0.78 o
   1  -4  14         43.68         47.99         1.29 o
   2  -4  14          3.19          2.74         0.45 o
   3  -4  14          9.53          9.74         0.68 o
  -3  -3  14         17.57         15.79         3.61 o
  -2  -3  14         48.41         47.77         1.60 o
  -1  -3  14        309.18        314.40         5.19 o
   0  -3  14         50.70         50.25         1.60 o
   1  -3  14         22.34         21.82         1.22 o
   2  -3  14         24.10         24.99         1.10 o
   3  -3  14        317.67        342.17         4.30 o
   4  -3  14         58.19         58.03         1.20 o
  -4  -2  14          4.31          4.61         2.10 o
  -3  -2  14          3.66          2.40         1.41 o
  -2  -2  14         99.34         85.46         2.13 o
  -1  -2  14         67.47         67.35         1.91 o
   0  -2  14        714.24        725.24        13.04 o
   1  -2  14          2.11          1.93         0.53 o
   2  -2  14        331.92        337.41         3.83 o
   3  -2  14          4.91          5.28         0.59 o
   4  -2  14          9.71          8.85         1.17 o
  -5  -1  14          3.43          4.12         0.97 o
  -4  -1  14          7.74          4.83         0.97 o
  -3  -1  14        204.66        184.13         3.84 o
  -2  -1  14        223.42        215.04         3.88 o
  -1  -1  14        523.14        540.87         8.25 o
   0  -1  14          0.00          0.30         0.53 o
   1  -1  14         67.59         69.68         1.52 o
   2  -1  14         54.34         52.87         1.29 o
   3  -1  14        195.20        197.25         2.75 o
   4  -1  14         48.52         49.81         1.17 o
  -5   0  14         21.11         22.12         1.01 o
  -4   0  14          0.89         -1.53         2.26 o
  -3   0  14        111.86        103.19         5.81 o
  -2   0  14        343.97        324.66         5.25 o
  -1   0  14        165.89        186.26         2.80 o
   0   0  14        348.56        364.82         5.82 o
   1   0  14        164.71        171.07         2.61 o
   2   0  14        161.41        154.67         2.39 o
   3   0  14          8.41          6.63         0.62 o
   4   0  14         57.53         63.36         1.30 o
  -5   1  14         11.00          8.64         2.58 o
  -4   1  14         14.90         15.33         3.47 o
  -3   1  14          1.97          9.53         4.20 o
  -2   1  14        160.15        141.62         2.74 o
  -1   1  14       1161.09       1188.25        16.99 o
   0   1  14        425.72        433.63         7.03 o
   1   1  14          1.33          4.61         1.39 o
   2   1  14         78.63         65.69         1.80 o
   3   1  14          1.77          3.88         0.97 o
   4   1  14          0.54          1.31         0.40 o
  -4   2  14         12.00         11.97         1.33 o
  -3   2  14          2.19          3.15         0.89 o
  -2   2  14         81.06         86.74         2.00 o
  -1   2  14         12.98         11.28         1.12 o
   0   2  14        113.25         95.82         2.26 o
   1   2  14          2.74          1.12         0.48 o
   2   2  14          0.36          0.30         0.37 o
   3   2  14         14.68         20.80         0.83 o
  -5   3  14         20.46         19.06         1.21 o
  -4   3  14         85.84         94.03         6.14 o
  -3   3  14         50.57         50.14         2.02 o
  -2   3  14         48.70         39.80         1.73 o
  -1   3  14        665.44        638.25        13.57 o
   0   3  14         30.85         31.99         1.82 o
   1   3  14        134.48        115.15         1.92 o
   2   3  14          0.34          0.98         0.36 o
   3   3  14         34.22         36.40         0.99 o
  -4   4  14          3.20          2.71         0.81 o
  -3   4  14        172.63        158.65         3.96 o
  -1   4  14         31.21         29.39         1.61 o
   0   4  14        107.86         97.29         2.91 o
   1   4  14          1.04          3.30         0.49 o
   2   4  14          6.81          7.53         0.68 o
  -4   5  14         37.40         35.21         1.29 o
  -3   5  14         26.62         27.62         1.21 o
  -2   5  14         24.50         25.84         1.37 o
  -1   5  14          0.51          0.16         0.65 o
   0   5  14         54.07         55.55         1.94 o
   1   5  14          9.59         15.10         1.37 o
  -3   6  14        112.08        110.29         2.66 o
  -2   6  14          1.14          0.57         0.57 o
  -1   6  14         13.98         11.63         1.21 o
  -1  -6  15          5.97          6.62         0.89 o
   0  -6  15          0.94          0.48         0.65 o
   1  -6  15         16.09         15.10         1.29 o
  -2  -5  15         40.54         38.92         1.61 o
  -1  -5  15         40.79         40.45         1.78 o
   0  -5  15        195.58        199.27         4.76 o
   1  -5  15         21.45         22.29         0.94 o
   2  -5  15          5.37          4.91         0.63 o
  -3  -4  15          0.42          2.42         0.89 o
  -2  -4  15          8.37          5.57         1.29 o
  -1  -4  15         88.70         84.26         1.94 o
   0  -4  15         65.71         64.40         2.14 o
   1  -4  15        396.79        411.54         5.16 o
   2  -4  15         19.18         18.72         0.77 o
   3  -4  15        189.14        194.18         3.22 o
  -3  -3  15         16.00         14.69         3.63 o
  -2  -3  15        127.48        123.96         2.51 o
  -1  -3  15        209.48        219.84         3.88 o
   0  -3  15        386.85        394.04         6.25 o
   1  -3  15         20.30         19.61         1.08 o
   2  -3  15         32.74         37.00         1.60 o
   3  -3  15         50.06         48.18         2.91 o
  -4  -2  15         34.63         37.95         1.61 o
  -3  -2  15          0.03          0.32         0.65 o
  -2  -2  15        142.54        139.23         2.77 o
  -1  -2  15        241.41        247.94         4.28 o
   0  -2  15         68.39         72.71         1.88 o
   1  -2  15        130.64        130.42         2.37 o
   2  -2  15         90.87         96.67         1.69 o
   3  -2  15         64.40         61.72         1.19 o
  -4  -1  15          3.61          0.00         3.23 o
  -3  -1  15         42.52         42.30         2.10 o
  -2  -1  15          3.26          4.28         0.64 o
  -1  -1  15        137.57        129.16         3.03 o
   0  -1  15        999.79        996.19        13.13 o
   1  -1  15        239.06        234.12         3.29 o
   2  -1  15         12.02          9.65         1.10 o
   3  -1  15         40.46         37.93         0.83 o
  -5   0  15          0.32          0.40         0.48 o
  -4   0  15          0.73          0.38         1.05 o
  -3   0  15         29.67         28.58         1.61 o
  -2   0  15          2.58          1.68         0.63 o
  -1   0  15         61.26         70.78         1.57 o
   0   0  15         34.23         34.44         1.37 o
   1   0  15        116.29        101.08         1.83 o
   2   0  15         11.15          6.91         0.73 o
   3   0  15          1.41          1.47         0.35 o
  -5   1  15         29.96         26.97         1.21 o
  -2   1  15        100.27         98.48         2.17 o
  -1   1  15         68.20         55.51         1.39 o
   0   1  15        456.90        451.65         7.08 o
   1   1  15        117.79        124.18         2.07 o
   2   1  15         91.23         78.77         1.47 o
   3   1  15          8.10          9.28         0.63 o
  -5   2  15          9.91         10.17         0.81 o
  -4   2  15         30.36         26.97         1.53 o
  -3   2  15         12.47          9.67         1.05 o
  -2   2  15        319.25        293.86         4.74 o
  -1   2  15          1.18          2.42         0.62 o
   0   2  15         16.19         19.14         1.22 o
   1   2  15        114.54         95.45         2.21 o
   2   2  15          7.60         13.99         1.01 o
   3   2  15          5.64          6.10         0.68 o
  -4   3  15          0.05         -0.15         0.43 o
  -3   3  15        102.03         93.18         2.02 o
  -2   3  15          4.63          4.94         1.57 o
  -1   3  15         46.89         46.26         1.94 o
   0   3  15         10.34         10.42         1.29 o
   1   3  15         28.71         28.58         2.95 o
   2   3  15         33.44         39.54         1.06 o
  -4   4  15          1.48          0.89         0.57 o
  -3   4  15         16.74         15.42         1.05 o
  -2   4  15        140.43        130.80         3.55 o
  -1   4  15          2.14          1.86         0.73 o
   0   4  15         12.56         12.11         1.13 o
   1   4  15          3.08          0.81         0.65 o
   2   4  15         40.98         46.45         1.22 o
  -3   5  15          0.00          0.16         0.65 o
  -2   5  15         45.31         46.26         1.70 o
  -1   5  15          0.02          0.00         0.57 o
   0   5  15         21.72         21.16         1.21 o
  -2   6  15          1.95          1.61         0.65 o
  -2  -5  16         15.42         14.94         1.13 o
  -1  -5  16         48.49         54.09         2.58 o
   0  -5  16        136.81        138.06         3.47 o
   1  -5  16        253.43        259.87         4.05 o
   2  -5  16         31.88         31.81         1.70 o
  -2  -4  16          3.68          4.76         1.21 o
  -1  -4  16        117.57        118.94         2.78 o
   0  -4  16        111.84        116.62         2.28 o
   1  -4  16         13.32         12.61         0.79 o
   2  -4  16         44.43         43.41         1.62 o
  -3  -3  16          0.16          1.13         0.89 o
  -2  -3  16         44.40         45.56         1.40 o
  -1  -3  16          1.69          2.68         0.77 o
   0  -3  16        107.88        110.10         4.24 o
   1  -3  16        574.14        588.55         7.12 o
   2  -3  16         76.74         77.74         1.71 o
   3  -3  16         19.03         21.60         0.73 o
  -4  -2  16          2.54          2.99         0.81 o
  -3  -2  16          1.47          4.28         1.05 o
  -2  -2  16         32.77         30.49         1.28 o
  -1  -2  16         17.69         15.43         1.12 o
   0  -2  16         15.35         18.23         1.08 o
   1  -2  16         29.42         25.11         2.02 o
   2  -2  16        107.73        103.67         1.80 o
   3  -2  16         13.87         12.62         0.65 o
  -4  -1  16         36.77         40.29         1.53 o
  -3  -1  16         53.68         50.06         1.86 o
  -2  -1  16         10.69         10.89         1.10 o
  -1  -1  16         77.90         82.61         2.00 o
   0  -1  16         96.43         88.58         1.72 o
   1  -1  16        164.03        157.65         2.97 o
   2  -1  16        120.89        124.49         1.68 o
   3  -1  16         29.71         26.65         0.82 o
  -4   0  16         16.84         18.01         1.05 o
  -3   0  16         38.38         33.27         1.53 o
  -2   0  16         36.63         35.21         1.78 o
  -1   0  16        359.90        345.55         5.35 o
   0   0  16          0.05          0.30         0.48 o
   1   0  16          4.95          6.46         1.03 o
   2   0  16         76.78         68.18         1.29 o
   3   0  16         18.68         24.81         0.96 o
  -4   1  16          0.36          0.16         0.48 o
  -3   1  16          8.30          8.57         2.99 o
  -2   1  16        147.41        127.08         2.48 o
  -1   1  16         11.90         12.15         1.00 o
   0   1  16         62.43         62.73         1.90 o
   1   1  16         20.48         22.21         0.96 o
   2   1  16          1.64          1.52         0.48 o
   3   1  16         46.44         55.53         1.17 o
  -4   2  16          0.01          0.24         0.48 o
  -3   2  16          0.03          0.56         0.73 o
  -2   2  16         17.17         17.55         1.16 o
  -1   2  16         98.75         90.89         2.54 o
   0   2  16          1.27          0.22         0.81 o
   1   2  16          9.69         13.07         1.00 o
   2   2  16          0.75         -0.16         0.85 o
  -4   3  16          1.55          1.06         0.52 o
  -3   3  16         34.46         31.43         1.06 o
  -2   3  16          5.93          7.45         0.94 o
  -1   3  16         75.70         71.70         2.34 o
   0   3  16          0.34          0.57         0.57 o
   1   3  16         42.81         44.48         1.70 o
   2   3  16        100.76        110.61         3.51 o
  -4   4  16         13.68         18.33         1.05 o
  -3   4  16          1.08          0.48         0.57 o
  -2   4  16         17.68         21.40         1.21 o
  -1   4  16          0.56          0.57         0.65 o
   0   4  16          4.71          3.47         0.81 o
   1   4  16          1.66          3.96         0.89 o
  -3   5  16         25.10         24.31         1.05 o
  -2   5  16          1.81          3.71         0.89 o
  -1   5  16          0.50         -0.65         0.65 o
   0   5  16          1.02          0.81         0.65 o
  -1  -5  17         20.49         22.04         1.13 o
   0  -5  17          0.24         -0.57         0.57 o
   1  -5  17         77.44         79.29         2.18 o
  -2  -4  17          7.88          7.19         1.21 o
  -1  -4  17         17.43         16.30         1.21 o
   0  -4  17         35.10         35.98         1.14 o
   1  -4  17          1.45          1.00         0.43 o
   2  -4  17          9.62         11.71         0.81 o
  -2  -3  17         31.20         33.47         1.19 o
  -1  -3  17          3.24          1.46         0.48 o
   0  -3  17         22.87         25.77         1.06 o
   1  -3  17         93.91         98.77         2.03 o
   2  -3  17         26.97         26.65         0.88 o
  -3  -2  17         20.49         23.58         1.29 o
  -2  -2  17         21.87         20.12         1.49 o
  -1  -2  17         57.74         56.45         1.51 o
   0  -2  17        244.50        237.93         4.97 o
   1  -2  17          0.59          0.16         0.45 o
   2  -2  17          0.50          0.21         0.38 o
  -4  -1  17         10.65         14.45         0.97 o
  -3  -1  17          3.25          4.28         0.89 o
  -2  -1  17         26.92         20.98         1.15 o
  -1  -1  17        118.73        104.00         5.09 o
   0  -1  17         60.91         65.12         1.39 o
   1  -1  17         42.35         43.41         1.09 o
   2  -1  17         18.04         18.07         0.70 o
   3  -1  17          2.99          3.44         0.73 o
  -4   0  17         39.31         45.61         1.53 o
  -3   0  17          0.01          0.48         0.48 o
  -2   0  17          2.76          3.88         0.97 o
  -1   0  17          7.79          5.87         0.89 o
   0   0  17         31.54         27.34         0.96 o
   1   0  17          0.15          0.41         0.41 o
   2   0  17          5.87          6.63         0.53 o
  -4   1  17         72.42         76.94         2.10 o
  -3   1  17          0.26          1.49         1.98 o
  -2   1  17         20.14         18.30         1.01 o
  -1   1  17         17.05         18.78         0.98 o
   0   1  17         60.86         61.46         1.30 o
   1   1  17          0.21          0.88         0.57 o
   2   1  17         42.52         46.08         1.78 o
  -4   2  17         74.27         90.83         2.34 o
  -3   2  17         11.20         13.75         1.57 o
  -2   2  17          2.50          0.65         0.51 o
  -1   2  17         31.27         35.43         2.22 o
   0   2  17          9.65          9.34         1.98 o
   1   2  17          5.05          7.35         0.97 o
   2   2  17          8.96          9.29         0.97 o
  -3   3  17          1.12          2.43         1.25 o
  -2   3  17         46.57         46.66         1.78 o
  -1   3  17          1.50          1.05         0.57 o
   0   3  17          4.01          3.83         0.62 o
   1   3  17          0.00          0.32         0.57 o
  -3   4  17          1.01          2.02         0.48 o
  -2   4  17          1.61          1.61         0.57 o
  -1   4  17         11.13         13.24         0.97 o
   0   4  17         25.25         26.16         1.13 o
  -1  -4  18          5.58          3.23         0.65 o
   0  -4  18         55.75         56.77         1.90 o
   1  -4  18        110.75        107.81         2.14 o
  -2  -3  18          8.40         10.28         2.46 o
  -1  -3  18         33.08         32.56         1.06 o
   0  -3  18         48.00         46.45         1.23 o
   1  -3  18         74.41         75.06         1.70 o
   2  -3  18         19.80         21.66         0.81 o
  -3  -2  18         41.42         47.31         1.53 o
  -2  -2  18          0.08          0.40         0.57 o
  -1  -2  18          4.00          5.05         0.65 o
   0  -2  18          0.72          0.63         0.45 o
   1  -2  18          2.45          1.71         0.43 o
   2  -2  18          0.06          0.52         0.57 o
  -3  -1  18         97.52        116.92         2.99 o
  -2  -1  18          0.09          0.40         0.48 o
  -1  -1  18          2.89          2.02         0.52 o
   0  -1  18         23.32         26.80         1.61 o
   1  -1  18         21.43         21.00         0.81 o
   2  -1  18          0.05         -0.34         0.34 o
  -3   0  18         71.92         92.77         2.50 o
  -2   0  18          4.59          5.17         1.05 o
  -1   0  18          6.15          5.36         1.30 o
   0   0  18         33.55         39.86         1.09 o
   1   0  18         17.18         18.16         0.73 o
   2   0  18          1.42          1.91         0.36 o
  -3   1  18          8.65         10.82         0.97 o
  -2   1  18          1.70          3.00         0.56 o
  -1   1  18         53.06         54.22         1.21 o
   0   1  18         10.79         10.77         0.72 o
   1   1  18          6.18          5.67         0.56 o
   2   1  18          0.73         -0.08         0.44 o
  -3   2  18         13.42         14.05         0.91 o
  -2   2  18          3.88          6.41         1.90 o
  -1   2  18          0.06         -0.76         0.85 o
   0   2  18          7.08          7.76         1.17 o
   1   2  18         18.85         20.28         0.91 o
  -3   3  18         20.98         20.11         1.13 o
  -2   3  18          0.77          0.32         0.48 o
  -1   3  18          1.11          0.48         0.48 o
   0   3  18          3.80          6.86         0.81 o
  -2   4  18          3.83          2.91         0.73 o
  -1   4  18         24.47         25.52         1.05 o
  -1  -3  19          1.03          0.46         0.43 o
   0  -3  19          0.55          0.48         0.40 o
   1  -3  19         15.04         15.97         1.29 o
  -2  -2  19         44.86         62.81         2.02 o
  -1  -2  19          1.30          0.98         0.48 o
   0  -2  19         12.37         11.99         0.74 o
   1  -2  19         23.99         24.32         1.07 o
  -3  -1  19          1.54          1.05         0.48 o
  -2  -1  19         27.15         29.96         1.29 o
  -1  -1  19          2.63          5.01         0.71 o
   0  -1  19         33.37         34.10         1.98 o
   1  -1  19         11.15         10.34         0.71 o
  -3   0  19         10.09         15.58         0.89 o
  -2   0  19          9.75         10.42         1.05 o
  -1   0  19          2.09          4.79         1.17 o
   0   0  19          0.08         -0.46         0.60 o
   1   0  19          4.08          4.03         0.69 o
  -3   1  19         83.45         92.53         2.34 o
  -2   1  19         12.65          9.83         1.41 o
  -1   1  19          5.52          7.31         1.09 o
   0   1  19          1.41          0.07         0.40 o
   1   1  19         25.65         31.93         0.91 o
  -2   2  19          0.02          0.15         0.48 o
  -1   2  19         20.24         19.54         1.05 o
   0   2  19         23.91         34.88         1.78 o
  -2   3  19         14.49         17.52         0.97 o
  -1   3  19         41.49         39.65         1.29 o
  -1  -2  20          8.17          5.81         0.81 o
   0  -2  20          0.01          0.08         0.57 o
  -2  -1  20         70.53         73.47         1.94 o
  -1  -1  20          1.26          0.08         0.48 o
   0  -1  20         10.46         12.38         1.13 o
  -1   0  20          0.09          0.73         0.48 o
   0   0  20         41.48         45.81         1.16 o
  -2   1  20         43.51         52.40         1.61 o
  -1   1  20         20.59         20.11         1.29 o
   0   1  20         34.93         32.38         1.29 o
                                                
